# Supplementary material for: 2-(4-Chloro­phen­yl)-1-pentyl-4,5-di­phenyl-1H-imidazole
Source: Acta Crystallogr Sect E Struct Rep Online. 2013 Jul 13;69(Pt 8):o1243. doi: 10.1107/S1600536813018229 (PMC3793746; doi:10.1107/S1600536813018229)
Supplement: Supplementary file 1 [file e-69-o1243-sup1.cif]

##############################################################################
#                                                                            #
# This CIF contains the data in a paper accepted for publication in          #
# Acta Crystallographica Section E. It conforms to the requirements of       #
# Notes for Authors for Acta Crystallographica Section E, and has been       #
# peer reviewed under the auspices of the IUCr Commission on Journals.       #
#                                                                            #
# Full details of the Crystallographic Information File format               #
# are given in the paper "The Crystallographic Information File (CIF):       #
# a New Standard Archive File for Crystallography" by S. R. Hall, F. H.      #
# Allen and I. D. Brown [Acta Cryst. (1991), A47, 655-685].                  #
#                                                                            #
# The current version of the core CIF dictionary is obtainable from          #
# ftp://ftp.iucr.org/pub/cif_core.dic.                                       #
#                                                                            #
# Software is freely available for graphical display of the structure(s)     #
# in this CIF. For information consult the CIF software page                 #
# http://www.iucr.org/resources/cif/software.                                #
#                                                                            #
# This file may be used for bona fide research purposes within the           #
# scientific community so long as proper attribution is given to the journal # 
# article from which it was obtained.                                        #
#                                                                            #
##############################################################################
data_global
_audit_creation_method     'PLATON <TABLE ACC> option'
_journal_date_recd_electronic     2013-05-24
_journal_date_accepted     2013-07-01
_journal_name_full     'Acta Crystallographica, Section E'
_journal_year     2013
_journal_volume     69
_journal_issue      8
_journal_page_first     o1243
_journal_page_last     o1243
_journal_paper_category     QO
_journal_paper_doi     10.1107/S1600536813018229
_journal_coeditor_code     YK2095
_publ_contact_author_name
;
Shaaban Kamel Mohamed
;
_publ_contact_author_address
;
Chemistry Department,
Faculty of Science,
Minia University,
61519 El-Minia,
Egypt
;
_publ_contact_author_email     'shaabankamel@yahoo.com'
_publ_contact_author_fax     ?
_publ_contact_author_phone     ?
_publ_section_title
;
2-(4-Chlorophenyl)-1-pentyl-4,5-diphenyl-1<i>H</i>-imidazole
;
loop_
    _publ_author_name
    _publ_author_address
    'Shaaban K. Mohamed'
;
Chemistry and Environmental Division,
Manchester Metropolitan University,
Manchester, M1 5GD,
England
Chemistry Department,
Faculty of Science,
Mini University,
61519 El-Minia,
Egypt
;
    'Mehmet Akkurt'
;
Department of Physics,
Faculty of Sciences,
Erciyes University,
38039 Kayseri,
Turkey
;
    'Kuldip Singh'
;
Department of Chemistry,
University of Leicester,
Leicester,
England
;
    'Adel A. Marzouk'
;
Pharmaceutical Chemistry Department,
Faculty of Pharmacy,
Al Azhar University,
Egypt
;
    'Antar A. Abdelhamid'
;
Chemistry Department,
Faculty of Science,
Sohag University,
82524 Sohag,
Egypt
;
data_I
_chemical_name_systematic
;
2-(4-Chlorophenyl)-1-pentyl-4,5-diphenyl-1<i>H</i>-imidazole
;
_chemical_name_common     ?
_chemical_formula_moiety     'C26 H25 Cl N2'
_chemical_formula_sum     'C26 H25 Cl N2'
_chemical_formula_structural     ?
_chemical_formula_iupac     'C26 H25 Cl N2'
_chemical_formula_weight     400.93
_chemical_melting_point     ?
_symmetry_cell_setting     monoclinic
_symmetry_space_group_name_H-M     'P 21/n'
_symmetry_space_group_name_Hall     '-P 2yn'
loop_
    _symmetry_equiv_pos_site_id
    _symmetry_equiv_pos_as_xyz
    1 x,y,z
    2 1/2-x,1/2+y,1/2-z
    3 -x,-y,-z
    4 1/2+x,1/2-y,1/2+z
_cell_length_a     10.471(2)
_cell_length_b     9.7798(19)
_cell_length_c     21.682(4)
_cell_angle_alpha     90
_cell_angle_beta     91.080(4)
_cell_angle_gamma     90
_cell_volume     2219.9(7)
_cell_formula_units_Z     4
_cell_measurement_reflns_used     811
_cell_measurement_theta_min     2.81
_cell_measurement_theta_max     23.33
_cell_measurement_temperature     150(2)
_cell_special_details
;
;
_exptl_crystal_description     block
_exptl_crystal_colour     colourless
_exptl_crystal_size_max     0.360
_exptl_crystal_size_mid     0.140
_exptl_crystal_size_min     0.110
_exptl_crystal_size_rad     ?
_exptl_crystal_density_diffrn     1.200
_exptl_crystal_density_meas     ?
_exptl_crystal_density_method     'Not Measured'
_exptl_crystal_F_000     848
_exptl_absorpt_coefficient_mu     0.186
_exptl_absorpt_correction_type     multi-scan
_exptl_absorpt_process_details     '(SADABS; Bruker, 2001)'
_exptl_absorpt_correction_T_min     0.969
_exptl_absorpt_correction_T_max     0.980
_exptl_special_details
;
;
_diffrn_ambient_temperature     150(2)
_diffrn_radiation_type     MoK\a
_diffrn_radiation_wavelength     0.71073
_diffrn_radiation_source     'fine-focus sealed tube'
_diffrn_radiation_monochromator     graphite
_diffrn_measurement_device_type
                             'Bruker APEX 2000 CCD area-detector diffractometer'
_diffrn_measurement_method     '\f and \w scans'
_diffrn_detector_area_resol_mean     ?
_diffrn_reflns_number     16940
_diffrn_reflns_av_R_equivalents     0.0878
_diffrn_reflns_av_sigmaI/netI     0.0884
_diffrn_reflns_theta_min     1.88
_diffrn_reflns_theta_max     26.00
_diffrn_reflns_theta_full     25.24
_diffrn_measured_fraction_theta_max     0.999
_diffrn_measured_fraction_theta_full     0.999
_diffrn_reflns_limit_h_min     -12
_diffrn_reflns_limit_h_max     12
_diffrn_reflns_limit_k_min     -12
_diffrn_reflns_limit_k_max     11
_diffrn_reflns_limit_l_min     -26
_diffrn_reflns_limit_l_max     26
_diffrn_reflns_reduction_process
;
;
_diffrn_standards_number     ?
_diffrn_standards_interval_count     ?
_diffrn_standards_interval_time     ?
_diffrn_standards_decay_%     ?
_refine_special_details
;
Refinement on <i>F</i>^2^ for ALL reflections except those flagged by the user
for potential systematic errors. Weighted <i>R</i>-factors <i>wR</i> and all
goodnesses of fit <i>S</i> are based on <i>F</i>^2^, conventional
<i>R</i>-factors <i>R</i> are based on <i>F</i>, with <i>F</i> set to zero for
negative <i>F</i>^2^. The observed criterion of <i>F</i>^2^ > \s(<i>F</i>^2^)
is used only for calculating -<i>R</i>-factor-obs <i>etc</i>. and is not
relevant to the choice of reflections for refinement. <i>R</i>-factors based
on <i>F</i>^2^ are statistically about twice as large as those based on
<i>F</i>, and <i>R</i>-factors based on ALL data will be even larger.
;
_reflns_number_total     4346
_reflns_number_gt     2593
_reflns_threshold_expression     'I> 2\s(I)'
_refine_ls_structure_factor_coef     Fsqd
_refine_ls_matrix_type     full
_refine_ls_R_factor_all     0.0952
_refine_ls_R_factor_gt     0.0530
_refine_ls_wR_factor_gt     0.0976
_refine_ls_wR_factor_ref     0.1096
_refine_ls_goodness_of_fit_ref     0.887
_refine_ls_restrained_S_all     0.887
_refine_ls_number_reflns     4346
_refine_ls_number_parameters     263
_refine_ls_number_restraints     0
_refine_ls_number_constraints     ?
_refine_ls_hydrogen_treatment     constr
_refine_ls_weighting_scheme     calc
_refine_ls_weighting_details
                      'W=1/[\S^2^(FO^2^)+(0.0377P)^2^] WHERE P=(FO^2^+2FC^2^)/3'
_atom_sites_solution_hydrogens     geom
_atom_sites_solution_primary     ?
_atom_sites_solution_secondary     ?
_refine_ls_shift/su_max     0.001
_refine_ls_shift/su_mean     0.000
_refine_diff_density_max     0.261
_refine_diff_density_min     -0.306
_refine_ls_extinction_method     'none'
_refine_ls_abs_structure_details     ?
_refine_ls_abs_structure_Flack     .
loop_
    _atom_type_symbol
    _atom_type_description
    _atom_type_scat_dispersion_real
    _atom_type_scat_dispersion_imag
    _atom_type_scat_source
    C C 0.0033 0.0016 ' International Tables Vol C Tables 4.2.6.8 and 6.1.1.4'
    H H 0.0000 0.0000 ' International Tables Vol C Tables 4.2.6.8 and 6.1.1.4'
    Cl Cl 0.1484 0.1585 ' International Tables Vol C Tables 4.2.6.8 and 6.1.1.4'
    N N 0.0061 0.0033 ' International Tables Vol C Tables 4.2.6.8 and 6.1.1.4'
_computing_data_collection     'SMART (Bruker, 2001)'
_computing_cell_refinement     'SAINT (Bruker, 2001)'
_computing_data_reduction     'SAINT (Bruker, 2001)'
_computing_structure_solution     'SHELXS97 (Sheldrick, 2008)'
_computing_structure_refinement     'SHELXL97 (Sheldrick, 2008)'
_computing_molecular_graphics     'ORTEP-3 for Windows (Farrugia, 2012)'
_computing_publication_material
                                'WinGX (Farrugia, 2012) and PLATON (Spek, 2009)'
loop_
    _atom_site_type_symbol
    _atom_site_label
    _atom_site_fract_x
    _atom_site_fract_y
    _atom_site_fract_z
    _atom_site_U_iso_or_equiv
    _atom_site_thermal_displace_type
    _atom_site_calc_flag
    _atom_site_refinement_flags
    _atom_site_occupancy
    _atom_site_disorder_assembly
    _atom_site_disorder_group
    Cl Cl1 0.48467(6) 0.57406(7) 1.11900(3) 0.0565(3) Uani d . 1.000 . .
    N N1 0.95325(15) 0.25818(17) 0.95080(7) 0.0286(6) Uani d . 1.000 . .
    N N3 1.02899(16) 0.24351(18) 1.04691(7) 0.0308(6) Uani d . 1.000 . .
    C C2 0.9371(2) 0.2951(2) 1.01115(9) 0.0286(7) Uani d . 1.000 . .
    C C4 1.10784(19) 0.1722(2) 1.00835(9) 0.0295(7) Uani d . 1.000 . .
    C C5 1.06275(19) 0.1789(2) 0.94862(9) 0.0288(7) Uani d . 1.000 . .
    C C6 0.87851(19) 0.3032(2) 0.89685(9) 0.0304(7) Uani d . 1.000 . .
    C C7 0.94069(19) 0.4250(2) 0.86571(9) 0.0338(8) Uani d . 1.000 . .
    C C8 0.8550(2) 0.4923(2) 0.81788(10) 0.0373(8) Uani d . 1.000 . .
    C C9 0.9151(2) 0.6130(3) 0.78703(11) 0.0500(9) Uani d . 1.000 . .
    C C10 0.8260(2) 0.6845(3) 0.74173(11) 0.0629(11) Uani d . 1.000 . .
    C C11 0.82661(19) 0.3684(2) 1.03559(9) 0.0293(7) Uani d . 1.000 . .
    C C12 0.7711(2) 0.4823(2) 1.00771(10) 0.0358(8) Uani d . 1.000 . .
    C C13 0.6648(2) 0.5448(2) 1.03269(10) 0.0393(8) Uani d . 1.000 . .
    C C14 0.6155(2) 0.4937(3) 1.08642(10) 0.0384(8) Uani d . 1.000 . .
    C C15 0.6700(2) 0.3823(2) 1.11571(10) 0.0381(8) Uani d . 1.000 . .
    C C16 0.7750(2) 0.3207(2) 1.09032(9) 0.0336(8) Uani d . 1.000 . .
    C C17 1.22136(19) 0.1012(2) 1.03386(9) 0.0304(7) Uani d . 1.000 . .
    C C18 1.2830(2) 0.1515(3) 1.08647(10) 0.0429(9) Uani d . 1.000 . .
    C C19 1.3879(2) 0.0841(3) 1.11173(11) 0.0534(10) Uani d . 1.000 . .
    C C20 1.4320(2) -0.0343(3) 1.08535(12) 0.0519(10) Uani d . 1.000 . .
    C C21 1.3724(2) -0.0846(3) 1.03348(11) 0.0462(9) Uani d . 1.000 . .
    C C22 1.2677(2) -0.0180(2) 1.00781(10) 0.0366(8) Uani d . 1.000 . .
    C C23 1.1111(2) 0.1239(2) 0.88975(9) 0.0304(8) Uani d . 1.000 . .
    C C24 1.2243(2) 0.1728(3) 0.86639(10) 0.0445(9) Uani d . 1.000 . .
    C C25 1.2713(2) 0.1218(3) 0.81166(11) 0.0564(10) Uani d . 1.000 . .
    C C26 1.2062(3) 0.0227(3) 0.77984(11) 0.0522(10) Uani d . 1.000 . .
    C C27 1.0928(3) -0.0263(3) 0.80242(10) 0.0509(10) Uani d . 1.000 . .
    C C28 1.0457(2) 0.0242(2) 0.85709(10) 0.0401(8) Uani d . 1.000 . .
    H H6A 0.79150 0.32870 0.90970 0.0360 Uiso c RU 1.000 . .
    H H6B 0.87070 0.22690 0.86700 0.0360 Uiso c RU 1.000 . .
    H H7A 0.96480 0.49340 0.89750 0.0410 Uiso c RU 1.000 . .
    H H7B 1.02000 0.39420 0.84580 0.0410 Uiso c RU 1.000 . .
    H H8A 0.83120 0.42380 0.78600 0.0450 Uiso c RU 1.000 . .
    H H8B 0.77550 0.52250 0.83790 0.0450 Uiso c RU 1.000 . .
    H H9A 0.99180 0.58190 0.76500 0.0600 Uiso c RU 1.000 . .
    H H9B 0.94330 0.67920 0.81900 0.0600 Uiso c RU 1.000 . .
    H H10A 0.79660 0.61930 0.71020 0.0950 Uiso c RU 1.000 . .
    H H10B 0.87130 0.75990 0.72200 0.0950 Uiso c RU 1.000 . .
    H H10C 0.75220 0.72050 0.76360 0.0950 Uiso c RU 1.000 . .
    H H12 0.80650 0.51800 0.97100 0.0430 Uiso c RU 1.000 . .
    H H13 0.62660 0.62170 1.01300 0.0470 Uiso c RU 1.000 . .
    H H15 0.63550 0.34850 1.15290 0.0460 Uiso c RU 1.000 . .
    H H16 0.81290 0.24420 1.11050 0.0400 Uiso c RU 1.000 . .
    H H18 1.25280 0.23280 1.10530 0.0510 Uiso c RU 1.000 . .
    H H19 1.42970 0.11990 1.14750 0.0640 Uiso c RU 1.000 . .
    H H20 1.50340 -0.08080 1.10310 0.0620 Uiso c RU 1.000 . .
    H H21 1.40310 -0.16590 1.01500 0.0550 Uiso c RU 1.000 . .
    H H22 1.22700 -0.05430 0.97190 0.0440 Uiso c RU 1.000 . .
    H H24 1.27040 0.24200 0.88810 0.0530 Uiso c RU 1.000 . .
    H H25 1.34940 0.15600 0.79620 0.0680 Uiso c RU 1.000 . .
    H H26 1.23870 -0.01230 0.74240 0.0630 Uiso c RU 1.000 . .
    H H27 1.04690 -0.09500 0.78040 0.0610 Uiso c RU 1.000 . .
    H H28 0.96750 -0.01010 0.87230 0.0480 Uiso c RU 1.000 . .
loop_
    _atom_site_aniso_label
    _atom_site_aniso_U_11
    _atom_site_aniso_U_22
    _atom_site_aniso_U_33
    _atom_site_aniso_U_12
    _atom_site_aniso_U_13
    _atom_site_aniso_U_23
    Cl1 0.0404(4) 0.0733(5) 0.0562(4) 0.0153(3) 0.0123(3) -0.0120(4)
    N1 0.0299(10) 0.0311(11) 0.0249(10) 0.0013(9) 0.0005(8) 0.0005(8)
    N3 0.0310(10) 0.0337(12) 0.0279(10) 0.0011(9) 0.0048(8) -0.0006(9)
    C2 0.0315(13) 0.0272(13) 0.0273(12) -0.0010(10) 0.0035(10) -0.0005(10)
    C4 0.0312(12) 0.0274(13) 0.0301(12) 0.0002(10) 0.0042(10) 0.0013(10)
    C5 0.0292(12) 0.0275(13) 0.0298(12) 0.0013(10) 0.0029(10) 0.0007(10)
    C6 0.0263(12) 0.0357(14) 0.0290(12) 0.0025(10) -0.0025(10) -0.0003(10)
    C7 0.0326(13) 0.0381(15) 0.0309(12) -0.0019(11) 0.0025(10) 0.0019(11)
    C8 0.0393(14) 0.0359(15) 0.0366(13) -0.0003(11) 0.0021(11) 0.0027(11)
    C9 0.0488(15) 0.0581(19) 0.0432(15) 0.0014(14) 0.0070(12) 0.0190(14)
    C10 0.071(2) 0.063(2) 0.0550(18) 0.0116(16) 0.0071(15) 0.0256(15)
    C11 0.0298(12) 0.0291(14) 0.0291(12) -0.0025(10) 0.0013(10) -0.0034(10)
    C12 0.0378(14) 0.0355(15) 0.0344(13) -0.0015(11) 0.0081(11) -0.0004(11)
    C13 0.0353(14) 0.0414(16) 0.0412(14) 0.0057(11) 0.0010(11) -0.0024(12)
    C14 0.0317(13) 0.0453(16) 0.0383(14) 0.0041(12) 0.0053(11) -0.0108(12)
    C15 0.0401(14) 0.0449(16) 0.0295(13) -0.0035(12) 0.0099(11) -0.0039(12)
    C16 0.0365(13) 0.0327(14) 0.0317(13) 0.0019(11) 0.0028(11) -0.0014(11)
    C17 0.0300(12) 0.0316(14) 0.0299(12) -0.0008(11) 0.0056(10) 0.0064(11)
    C18 0.0434(15) 0.0466(17) 0.0385(14) 0.0065(12) -0.0032(12) -0.0010(12)
    C19 0.0455(16) 0.070(2) 0.0441(15) 0.0057(15) -0.0117(13) 0.0017(15)
    C20 0.0370(15) 0.065(2) 0.0537(17) 0.0133(14) -0.0014(13) 0.0149(15)
    C21 0.0429(15) 0.0426(17) 0.0533(16) 0.0119(13) 0.0082(13) 0.0090(14)
    C22 0.0373(14) 0.0348(15) 0.0378(13) 0.0022(11) 0.0018(11) 0.0057(11)
    C23 0.0344(13) 0.0294(14) 0.0275(12) 0.0072(11) 0.0003(10) 0.0017(10)
    C24 0.0357(14) 0.0588(18) 0.0391(14) -0.0044(12) 0.0073(11) -0.0100(13)
    C25 0.0418(15) 0.082(2) 0.0458(16) 0.0031(15) 0.0155(13) -0.0067(16)
    C26 0.0646(19) 0.062(2) 0.0304(14) 0.0183(15) 0.0098(13) -0.0049(14)
    C27 0.078(2) 0.0425(17) 0.0323(14) -0.0033(15) 0.0013(13) -0.0064(12)
    C28 0.0503(15) 0.0360(15) 0.0341(13) -0.0045(12) 0.0049(12) 0.0016(11)
_geom_special_details
;
Bond distances, angles <i>etc</i>. have been calculated using the rounded
fractional coordinates. All s.u.'s are estimated from the variances of the
(full) variance-covariance matrix. The cell s.u.'s are taken into account in
the estimation of distances, angles and torsion angles
;
loop_
    _geom_bond_atom_site_label_1
    _geom_bond_atom_site_label_2
    _geom_bond_site_symmetry_1
    _geom_bond_site_symmetry_2
    _geom_bond_distance
    _geom_bond_publ_flag
    Cl1 C14 . . 1.741(2) no
    N1 C2 . . 1.371(2) no
    N1 C5 . . 1.386(3) no
    N1 C6 . . 1.463(3) no
    N3 C2 . . 1.324(3) no
    N3 C4 . . 1.376(3) no
    C2 C11 . . 1.468(3) no
    C4 C5 . . 1.372(3) no
    C4 C17 . . 1.475(3) no
    C5 C23 . . 1.483(3) no
    C6 C7 . . 1.522(3) no
    C7 C8 . . 1.510(3) no
    C8 C9 . . 1.501(3) no
    C9 C10 . . 1.513(3) no
    C11 C12 . . 1.390(3) no
    C11 C16 . . 1.394(3) no
    C12 C13 . . 1.389(3) no
    C13 C14 . . 1.377(3) no
    C14 C15 . . 1.379(3) no
    C15 C16 . . 1.378(3) no
    C17 C18 . . 1.390(3) no
    C17 C22 . . 1.387(3) no
    C18 C19 . . 1.385(3) no
    C19 C20 . . 1.375(4) no
    C20 C21 . . 1.367(4) no
    C21 C22 . . 1.383(3) no
    C23 C24 . . 1.383(3) no
    C23 C28 . . 1.379(3) no
    C24 C25 . . 1.386(3) no
    C25 C26 . . 1.365(4) no
    C26 C27 . . 1.379(4) no
    C27 C28 . . 1.384(3) no
    C6 H6A . . 0.9900 no
    C6 H6B . . 0.9900 no
    C7 H7A . . 0.9900 no
    C7 H7B . . 0.9900 no
    C8 H8A . . 0.9900 no
    C8 H8B . . 0.9900 no
    C9 H9A . . 0.9900 no
    C9 H9B . . 0.9900 no
    C10 H10A . . 0.9800 no
    C10 H10B . . 0.9800 no
    C10 H10C . . 0.9800 no
    C12 H12 . . 0.9500 no
    C13 H13 . . 0.9500 no
    C15 H15 . . 0.9500 no
    C16 H16 . . 0.9500 no
    C18 H18 . . 0.9500 no
    C19 H19 . . 0.9500 no
    C20 H20 . . 0.9500 no
    C21 H21 . . 0.9500 no
    C22 H22 . . 0.9500 no
    C24 H24 . . 0.9500 no
    C25 H25 . . 0.9500 no
    C26 H26 . . 0.9500 no
    C27 H27 . . 0.9500 no
    C28 H28 . . 0.9500 no
loop_
    _geom_angle_atom_site_label_1
    _geom_angle_atom_site_label_2
    _geom_angle_atom_site_label_3
    _geom_angle_site_symmetry_1
    _geom_angle_site_symmetry_2
    _geom_angle_site_symmetry_3
    _geom_angle
    _geom_angle_publ_flag
    C2 N1 C5 . . . 107.28(16) no
    C2 N1 C6 . . . 127.60(16) no
    C5 N1 C6 . . . 124.87(16) no
    C2 N3 C4 . . . 105.97(16) no
    N1 C2 N3 . . . 110.93(17) no
    N1 C2 C11 . . . 125.82(18) no
    N3 C2 C11 . . . 122.92(17) no
    N3 C4 C5 . . . 110.47(17) no
    N3 C4 C17 . . . 119.95(17) no
    C5 C4 C17 . . . 129.58(18) no
    N1 C5 C4 . . . 105.36(17) no
    N1 C5 C23 . . . 121.90(17) no
    C4 C5 C23 . . . 132.71(19) no
    N1 C6 C7 . . . 111.31(16) no
    C6 C7 C8 . . . 113.10(16) no
    C7 C8 C9 . . . 113.60(17) no
    C8 C9 C10 . . . 113.21(19) no
    C2 C11 C12 . . . 124.08(18) no
    C2 C11 C16 . . . 117.69(18) no
    C12 C11 C16 . . . 118.23(18) no
    C11 C12 C13 . . . 120.99(19) no
    C12 C13 C14 . . . 119.1(2) no
    Cl1 C14 C13 . . . 119.34(19) no
    Cl1 C14 C15 . . . 119.46(17) no
    C13 C14 C15 . . . 121.2(2) no
    C14 C15 C16 . . . 119.20(19) no
    C11 C16 C15 . . . 121.28(19) no
    C4 C17 C18 . . . 119.97(19) no
    C4 C17 C22 . . . 121.91(18) no
    C18 C17 C22 . . . 118.1(2) no
    C17 C18 C19 . . . 120.6(2) no
    C18 C19 C20 . . . 120.4(2) no
    C19 C20 C21 . . . 119.6(2) no
    C20 C21 C22 . . . 120.5(2) no
    C17 C22 C21 . . . 120.8(2) no
    C5 C23 C24 . . . 119.91(19) no
    C5 C23 C28 . . . 121.60(19) no
    C24 C23 C28 . . . 118.5(2) no
    C23 C24 C25 . . . 120.6(2) no
    C24 C25 C26 . . . 120.4(2) no
    C25 C26 C27 . . . 119.5(2) no
    C26 C27 C28 . . . 120.2(2) no
    C23 C28 C27 . . . 120.7(2) no
    N1 C6 H6A . . . 109.00 no
    N1 C6 H6B . . . 109.00 no
    C7 C6 H6A . . . 109.00 no
    C7 C6 H6B . . . 109.00 no
    H6A C6 H6B . . . 108.00 no
    C6 C7 H7A . . . 109.00 no
    C6 C7 H7B . . . 109.00 no
    C8 C7 H7A . . . 109.00 no
    C8 C7 H7B . . . 109.00 no
    H7A C7 H7B . . . 108.00 no
    C7 C8 H8A . . . 109.00 no
    C7 C8 H8B . . . 109.00 no
    C9 C8 H8A . . . 109.00 no
    C9 C8 H8B . . . 109.00 no
    H8A C8 H8B . . . 108.00 no
    C8 C9 H9A . . . 109.00 no
    C8 C9 H9B . . . 109.00 no
    C10 C9 H9A . . . 109.00 no
    C10 C9 H9B . . . 109.00 no
    H9A C9 H9B . . . 108.00 no
    C9 C10 H10A . . . 109.00 no
    C9 C10 H10B . . . 109.00 no
    C9 C10 H10C . . . 110.00 no
    H10A C10 H10B . . . 109.00 no
    H10A C10 H10C . . . 109.00 no
    H10B C10 H10C . . . 109.00 no
    C11 C12 H12 . . . 119.00 no
    C13 C12 H12 . . . 120.00 no
    C12 C13 H13 . . . 120.00 no
    C14 C13 H13 . . . 120.00 no
    C14 C15 H15 . . . 120.00 no
    C16 C15 H15 . . . 120.00 no
    C11 C16 H16 . . . 119.00 no
    C15 C16 H16 . . . 119.00 no
    C17 C18 H18 . . . 120.00 no
    C19 C18 H18 . . . 120.00 no
    C18 C19 H19 . . . 120.00 no
    C20 C19 H19 . . . 120.00 no
    C19 C20 H20 . . . 120.00 no
    C21 C20 H20 . . . 120.00 no
    C20 C21 H21 . . . 120.00 no
    C22 C21 H21 . . . 120.00 no
    C17 C22 H22 . . . 120.00 no
    C21 C22 H22 . . . 120.00 no
    C23 C24 H24 . . . 120.00 no
    C25 C24 H24 . . . 120.00 no
    C24 C25 H25 . . . 120.00 no
    C26 C25 H25 . . . 120.00 no
    C25 C26 H26 . . . 120.00 no
    C27 C26 H26 . . . 120.00 no
    C26 C27 H27 . . . 120.00 no
    C28 C27 H27 . . . 120.00 no
    C23 C28 H28 . . . 120.00 no
    C27 C28 H28 . . . 120.00 no
loop_
    _geom_torsion_atom_site_label_1
    _geom_torsion_atom_site_label_2
    _geom_torsion_atom_site_label_3
    _geom_torsion_atom_site_label_4
    _geom_torsion_site_symmetry_1
    _geom_torsion_site_symmetry_2
    _geom_torsion_site_symmetry_3
    _geom_torsion_site_symmetry_4
    _geom_torsion
    _geom_torsion_publ_flag
    C5 N1 C2 N3 . . . . -0.3(2) no
    C5 N1 C2 C11 . . . . -173.78(19) no
    C6 N1 C2 N3 . . . . -174.66(18) no
    C6 N1 C2 C11 . . . . 11.9(3) no
    C2 N1 C5 C4 . . . . -0.2(2) no
    C2 N1 C5 C23 . . . . -178.41(18) no
    C6 N1 C5 C4 . . . . 174.38(17) no
    C6 N1 C5 C23 . . . . -3.9(3) no
    C2 N1 C6 C7 . . . . 94.4(2) no
    C5 N1 C6 C7 . . . . -79.0(2) no
    C4 N3 C2 N1 . . . . 0.7(2) no
    C4 N3 C2 C11 . . . . 174.34(18) no
    C2 N3 C4 C5 . . . . -0.8(2) no
    C2 N3 C4 C17 . . . . 179.98(19) no
    N1 C2 C11 C12 . . . . -45.1(3) no
    N1 C2 C11 C16 . . . . 135.2(2) no
    N3 C2 C11 C12 . . . . 142.2(2) no
    N3 C2 C11 C16 . . . . -37.5(3) no
    N3 C4 C5 N1 . . . . 0.6(2) no
    N3 C4 C5 C23 . . . . 178.6(2) no
    C17 C4 C5 N1 . . . . 179.72(19) no
    C17 C4 C5 C23 . . . . -2.3(4) no
    N3 C4 C17 C18 . . . . -29.6(3) no
    N3 C4 C17 C22 . . . . 148.7(2) no
    C5 C4 C17 C18 . . . . 151.4(2) no
    C5 C4 C17 C22 . . . . -30.4(3) no
    N1 C5 C23 C24 . . . . 111.6(2) no
    N1 C5 C23 C28 . . . . -68.3(3) no
    C4 C5 C23 C24 . . . . -66.1(3) no
    C4 C5 C23 C28 . . . . 114.0(3) no
    N1 C6 C7 C8 . . . . -168.61(16) no
    C6 C7 C8 C9 . . . . 179.75(18) no
    C7 C8 C9 C10 . . . . -176.82(19) no
    C2 C11 C12 C13 . . . . 178.54(19) no
    C16 C11 C12 C13 . . . . -1.8(3) no
    C2 C11 C16 C15 . . . . -178.87(19) no
    C12 C11 C16 C15 . . . . 1.4(3) no
    C11 C12 C13 C14 . . . . 1.0(3) no
    C12 C13 C14 Cl1 . . . . 178.44(17) no
    C12 C13 C14 C15 . . . . 0.2(3) no
    Cl1 C14 C15 C16 . . . . -178.79(17) no
    C13 C14 C15 C16 . . . . -0.5(3) no
    C14 C15 C16 C11 . . . . -0.3(3) no
    C4 C17 C18 C19 . . . . 178.5(2) no
    C22 C17 C18 C19 . . . . 0.2(3) no
    C4 C17 C22 C21 . . . . -178.4(2) no
    C18 C17 C22 C21 . . . . -0.1(3) no
    C17 C18 C19 C20 . . . . -0.5(4) no
    C18 C19 C20 C21 . . . . 0.7(4) no
    C19 C20 C21 C22 . . . . -0.6(4) no
    C20 C21 C22 C17 . . . . 0.3(4) no
    C5 C23 C24 C25 . . . . 179.5(2) no
    C28 C23 C24 C25 . . . . -0.5(3) no
    C5 C23 C28 C27 . . . . -179.6(2) no
    C24 C23 C28 C27 . . . . 0.4(3) no
    C23 C24 C25 C26 . . . . 0.2(4) no
    C24 C25 C26 C27 . . . . 0.2(4) no
    C25 C26 C27 C28 . . . . -0.3(4) no
    C26 C27 C28 C23 . . . . 0.0(4) no
loop_
    _geom_hbond_atom_site_label_D
    _geom_hbond_atom_site_label_H
    _geom_hbond_atom_site_label_A
    _geom_hbond_site_symmetry_A
    _geom_hbond_distance_DH
    _geom_hbond_distance_HA
    _geom_hbond_distance_DA
    _geom_hbond_angle_DHA
    _geom_hbond_publ_flag
    C20 H20 C25 3_857 0.95 3.00 3.887(3) 157 yes
    C24 H24 C13 3_767 0.95 2.78 3.697(3) 163 yes
    C28 H28 N3 3_757 0.95 2.88 3.444(3) 119 yes
    C28 H28 C17 3_757 0.95 3.00 3.894(3) 158 yes
_iucr_refine_instructions_details
;
TITL  SG-8 in P2(1)/n
CELL  0.71073  10.4710   9.7798  21.6819   90.000   91.080   90.000
ZERR     4.00   0.0021   0.0019   0.0043    0.000    0.004    0.000
LATT   1
SYMM  1/2 - X, 1/2 + Y, 1/2 - Z
SFAC  C    H    N    CL
UNIT  104  100  8    4
MERG   2
OMIT   -2.00  52.00
FMAP   2
PLAN   5
HTAB   2.00000
BOND   $H
CONF
ACTA
LIST   4
L.S.   13
TEMP  -123.00
WGHT    0.037700
FVAR       0.16157
CL1   4    0.484665    0.574058    1.119002    11.00000    0.04039    0.07333 =
         0.05621   -0.01203    0.01229    0.01529
N1    3    0.953254    0.258185    0.950796    11.00000    0.02985    0.03113 =
         0.02493    0.00049    0.00047    0.00125
C2    1    0.937084    0.295103    1.011149    11.00000    0.03148    0.02724 =
         0.02729   -0.00055    0.00349   -0.00104
N3    3    1.028987    0.243513    1.046911    11.00000    0.03103    0.03371 =
         0.02794   -0.00061    0.00478    0.00114
C4    1    1.107836    0.172201    1.008352    11.00000    0.03121    0.02739 =
         0.03014    0.00134    0.00424    0.00017
C5    1    1.062750    0.178928    0.948615    11.00000    0.02920    0.02749 =
         0.02977    0.00074    0.00290    0.00129
C6    1    0.878513    0.303206    0.896851    11.00000    0.02632    0.03567 =
         0.02903   -0.00030   -0.00251    0.00249
AFIX  23
H6A   2    0.791498    0.328729    0.909736    11.00000   -1.20000
H6B   2    0.870666    0.226857    0.867038    11.00000   -1.20000
AFIX   0
C7    1    0.940694    0.425010    0.865707    11.00000    0.03264    0.03810 =
         0.03092    0.00189    0.00253   -0.00186
AFIX  23
H7A   2    0.964797    0.493369    0.897528    11.00000   -1.20000
H7B   2    1.019954    0.394214    0.845758    11.00000   -1.20000
AFIX   0
C8    1    0.854976    0.492264    0.817883    11.00000    0.03928    0.03591 =
         0.03661    0.00272    0.00211   -0.00030
AFIX  23
H8A   2    0.831173    0.423832    0.786044    11.00000   -1.20000
H8B   2    0.775540    0.522451    0.837856    11.00000   -1.20000
AFIX   0
C9    1    0.915055    0.612965    0.787035    11.00000    0.04880    0.05811 =
         0.04324    0.01899    0.00700    0.00141
AFIX  23
H9A   2    0.991765    0.581906    0.765002    11.00000   -1.20000
H9B   2    0.943253    0.679204    0.819022    11.00000   -1.20000
AFIX   0
C10   1    0.825953    0.684478    0.741726    11.00000    0.07146    0.06335 =
         0.05495    0.02561    0.00712    0.01163
AFIX 137
H10A  2    0.796648    0.619278    0.710189    11.00000   -1.50000
H10B  2    0.871303    0.759922    0.722003    11.00000   -1.50000
H10C  2    0.752206    0.720546    0.763644    11.00000   -1.50000
AFIX   0
C11   1    0.826607    0.368385    1.035587    11.00000    0.02983    0.02913 =
         0.02906   -0.00345    0.00135   -0.00248
C12   1    0.771129    0.482305    1.007714    11.00000    0.03777    0.03548 =
         0.03441   -0.00036    0.00808   -0.00154
AFIX  43
H12   2    0.806452    0.517993    0.971025    11.00000   -1.20000
AFIX   0
C13   1    0.664828    0.544756    1.032691    11.00000    0.03526    0.04140 =
         0.04119   -0.00240    0.00098    0.00572
AFIX  43
H13   2    0.626634    0.621703    1.012977    11.00000   -1.20000
AFIX   0
C14   1    0.615516    0.493666    1.086417    11.00000    0.03168    0.04526 =
         0.03835   -0.01080    0.00525    0.00413
C15   1    0.669950    0.382343    1.115705    11.00000    0.04009    0.04491 =
         0.02947   -0.00393    0.00992   -0.00347
AFIX  43
H15   2    0.635483    0.348539    1.152946    11.00000   -1.20000
AFIX   0
C16   1    0.774958    0.320679    1.090319    11.00000    0.03653    0.03275 =
         0.03171   -0.00141    0.00280    0.00195
AFIX  43
H16   2    0.812882    0.244179    1.110508    11.00000   -1.20000
AFIX   0
C17   1    1.221356    0.101244    1.033861    11.00000    0.02995    0.03161 =
         0.02986    0.00641    0.00557   -0.00079
C18   1    1.282955    0.151480    1.086466    11.00000    0.04344    0.04658 =
         0.03846   -0.00103   -0.00318    0.00653
AFIX  43
H18   2    1.252831    0.232752    1.105281    11.00000   -1.20000
AFIX   0
C19   1    1.387937    0.084086    1.111728    11.00000    0.04549    0.07048 =
         0.04414    0.00171   -0.01173    0.00570
AFIX  43
H19   2    1.429730    0.119895    1.147487    11.00000   -1.20000
AFIX   0
C20   1    1.431960   -0.034263    1.085354    11.00000    0.03702    0.06474 =
         0.05367    0.01492   -0.00145    0.01328
AFIX  43
H20   2    1.503354   -0.080810    1.103050    11.00000   -1.20000
AFIX   0
C21   1    1.372369   -0.084606    1.033485    11.00000    0.04286    0.04259 =
         0.05332    0.00899    0.00819    0.01186
AFIX  43
H21   2    1.403094   -0.165941    1.014956    11.00000   -1.20000
AFIX   0
C22   1    1.267712   -0.017989    1.007805    11.00000    0.03725    0.03481 =
         0.03784    0.00565    0.00181    0.00216
AFIX  43
H22   2    1.227038   -0.054333    0.971864    11.00000   -1.20000
AFIX   0
C23   1    1.111118    0.123928    0.889751    11.00000    0.03442    0.02938 =
         0.02747    0.00169    0.00032    0.00716
C24   1    1.224349    0.172787    0.866389    11.00000    0.03571    0.05881 =
         0.03907   -0.00997    0.00730   -0.00444
AFIX  43
H24   2    1.270362    0.241986    0.888067    11.00000   -1.20000
AFIX   0
C25   1    1.271331    0.121765    0.811661    11.00000    0.04178    0.08205 =
         0.04575   -0.00673    0.01549    0.00315
AFIX  43
H25   2    1.349375    0.155986    0.796201    11.00000   -1.20000
AFIX   0
C26   1    1.206187    0.022671    0.779837    11.00000    0.06461    0.06175 =
         0.03038   -0.00490    0.00980    0.01833
AFIX  43
H26   2    1.238735   -0.012295    0.742396    11.00000   -1.20000
AFIX   0
C27   1    1.092845   -0.026291    0.802416    11.00000    0.07760    0.04246 =
         0.03228   -0.00642    0.00128   -0.00332
AFIX  43
H27   2    1.046909   -0.094973    0.780361    11.00000   -1.20000
AFIX   0
C28   1    1.045694    0.024207    0.857088    11.00000    0.05031    0.03597 =
         0.03411    0.00161    0.00492   -0.00454
AFIX  43
H28   2    0.967472   -0.010140    0.872289    11.00000   -1.20000
AFIX   0
HKLF 4
REM   SG-8 in P2(1)/n
REM R1 =  0.0530 for    2593 Fo > 4sig(Fo)  and  0.0952 for all    4346 data
REM    263 parameters refined using      0 restraints
END
WGHT      0.0379      0.0000
REM No hydrogen bonds found for HTAB generation
REM Highest difference peak  0.261,  deepest hole -0.306,  1-sigma level  0.049
Q1    1   0.4665  0.4740  1.1244  11.00000  0.05    0.26
Q2    1   1.1755  0.1620  1.0201  11.00000  0.05    0.20
Q3    1   0.3968  0.5412  1.0862  11.00000  0.05    0.20
Q4    1   1.3464  0.3370  0.8662  11.00000  0.05    0.19
Q5    1   0.6182  0.5741  1.1512  11.00000  0.05    0.19
;
