# Supplementary material for: 2-(4-Chloro­phen­yl)-1-pentyl-4,5-di­phenyl-1H-imidazole
Source: Acta Crystallogr Sect E Struct Rep Online. 2013 Jul 13;69(Pt 8):o1243. doi: 10.1107/S1600536813018229 (PMC3793746; doi:10.1107/S1600536813018229)
Supplement: Supplementary file 2 [file e-69-o1243-Isup2.hkl]

#
# h,k,l, Fc-squared, Fo-squared, sigma(Fo-squared), status flag
#
data_I
_shelx_title '  SG-8 in P2(1)/n'
_shelx_refln_list_code          4
_shelx_F_calc_maximum      184.47
_exptl_crystal_F_000       848.00
_reflns_d_resolution_high  0.8108

loop_
 _space_group_symop_operation_xyz
 'x, y, z'
 '-x+1/2, y+1/2, -z+1/2'
 '-x, -y, -z'
 'x-1/2, -y-1/2, z-1/2'

_cell_length_a    10.4710
_cell_length_b     9.7798
_cell_length_c    21.6819
_cell_angle_alpha  90.000
_cell_angle_beta   91.080
_cell_angle_gamma  90.000

_shelx_F_squared_multiplier     1.000

loop_
 _refln_index_h
 _refln_index_k
 _refln_index_l
 _refln_F_squared_calc
 _refln_F_squared_meas
 _refln_F_squared_sigma
 _refln_observed_status
   2   0   0          3.30          5.23         3.58 o
   4   0   0        936.85        929.58        51.76 o
   6   0   0        533.20        682.07        53.50 o
   8   0   0        160.73        174.93        32.89 o
  10   0   0          3.38         20.25        22.05 o
  12   0   0         63.50         63.66        28.28 o
   1   1   0        936.77        730.27       115.23 o
   2   1   0        288.73        290.97        10.38 o
   3   1   0       2505.07       2291.88        30.90 o
   4   1   0        261.94        279.07        16.14 o
   5   1   0        488.86        486.19        24.06 o
   6   1   0         17.99         39.66         8.51 o
   7   1   0        776.73        730.11        42.61 o
   8   1   0         34.56         43.06        14.40 o
   9   1   0         82.25         98.18        20.17 o
  10   1   0         28.93         22.25        18.55 o
  11   1   0        202.10        208.65        31.08 o
  12   1   0        130.42        154.05        28.44 o
   0   2   0       9173.89       9400.56       150.17 o
   1   2   0      18116.55      17534.07       423.46 o
   2   2   0         73.17         60.50        13.03 o
   3   2   0         56.38         63.06         7.32 o
   4   2   0          5.91          3.39         4.14 o
   5   2   0       1504.96       1642.37        51.47 o
   6   2   0         37.40         40.32        10.88 o
   7   2   0          8.44          2.41         8.92 o
   8   2   0        237.69        243.95        28.06 o
   9   2   0        102.14         88.71        20.69 o
  10   2   0         15.88         21.60        16.64 o
  11   2   0        186.36        200.34        30.22 o
  12   2   0         44.31         46.11        20.47 o
   1   3   0       1204.36       1125.91        30.44 o
   2   3   0        749.38        448.52       131.42 o
   3   3   0        152.25        119.53        13.56 o
   4   3   0        562.37        559.83        23.38 o
   5   3   0        206.62        207.69        14.81 o
   6   3   0        133.84        165.33        17.42 o
   7   3   0          0.66          7.96        10.94 o
   8   3   0          3.36         11.65        12.18 o
   9   3   0         14.68         -2.86        11.77 o
  10   3   0        196.68        199.53        29.55 o
  11   3   0         14.79          6.49        15.11 o
  12   3   0         12.81         11.67        16.63 o
   0   4   0        137.25        140.80        16.31 o
   1   4   0       1863.67       1895.51        46.37 o
   2   4   0        716.94        763.81        26.99 o
   3   4   0        124.11        118.49        11.55 o
   4   4   0        160.03        132.29        13.44 o
   5   4   0          0.66          4.69         6.46 o
   6   4   0         69.50         87.94        14.00 o
   7   4   0        579.66        555.81        34.64 o
   8   4   0         41.71         42.21        14.80 o
   9   4   0        118.56        140.56        24.20 o
  10   4   0        327.76        443.00        48.91 o
  11   4   0         84.16        130.89        29.70 o
  12   4   0         86.42         83.74        25.76 o
   1   5   0          0.33          5.37         5.66 o
   2   5   0        472.22        458.69        25.29 o
   3   5   0          0.82         -0.23         6.21 o
   4   5   0         39.50         51.89         9.43 o
   5   5   0       1149.94        990.61       117.38 o
   6   5   0        515.58        484.93        32.06 o
   7   5   0         78.43         90.34        15.81 o
   8   5   0         48.88         57.94        16.94 o
   9   5   0         68.18         63.37        18.60 o
  10   5   0        232.57        267.29        45.60 o
  11   5   0         12.36         13.14        13.47 o
   0   6   0        129.57        155.28        20.51 o
   1   6   0        304.85        353.95        22.25 o
   2   6   0       3167.09       3272.17        69.75 o
   3   6   0        589.46        598.08        30.15 o
   4   6   0        339.63        291.17        33.94 o
   5   6   0        641.33        604.73        32.54 o
   6   6   0        533.98        349.17        96.60 o
   7   6   0         15.86         -8.14        10.16 o
   8   6   0         15.51         12.96        14.14 o
   9   6   0         79.47         61.92        21.83 o
  10   6   0          3.79         -0.68        12.63 o
  11   6   0         43.88         49.42        16.71 o
   1   7   0         69.55         55.22        11.36 o
   2   7   0          6.43         12.12         8.75 o
   3   7   0         69.34         84.66        14.77 o
   4   7   0        237.59        234.18        21.70 o
   5   7   0       1491.08       1465.71        53.94 o
   6   7   0        152.16        149.11        20.85 o
   7   7   0         36.15         35.56        14.79 o
   8   7   0          3.37         16.78        19.53 o
   9   7   0         23.43         11.69        14.24 o
  10   7   0         27.28         13.51        17.03 o
   0   8   0         47.03         76.96        28.11 o
   1   8   0          6.10         15.74        15.68 o
   2   8   0        182.82        195.58        29.85 o
   3   8   0         71.09         89.62        22.53 o
   4   8   0          4.23          3.09        13.88 o
   5   8   0         34.05         37.77        15.34 o
   6   8   0          3.13          2.19        15.06 o
   7   8   0         21.84         54.15        21.21 o
   8   8   0          0.26         -0.57        20.21 o
   9   8   0          0.03         -4.76        14.61 o
   1   9   0         88.98        106.17        24.75 o
   2   9   0          0.81          7.35        15.45 o
   3   9   0         21.21         24.46        20.26 o
   4   9   0        145.39        128.21        27.69 o
   5   9   0          1.22          4.16        16.07 o
   6   9   0          0.17         13.53        29.63 o
   7   9   0          1.71         18.43        24.47 o
   8   9   0         11.75         15.71        37.54 o
   0  10   0        116.94        198.97        46.44 o
   1  10   0          1.14         -2.38        18.49 o
   2  10   0         33.00         47.67        26.69 o
   3  10   0         19.92         45.63        27.45 o
   4  10   0         56.31         67.03        24.68 o
   5  10   0        121.10        183.22        52.27 o
   6  10   0         33.63         18.96        31.62 o
   7  10   0         32.55         74.23        63.02 o
   1  11   0          0.66         13.94        23.16 o
   2  11   0          0.04         16.51        26.81 o
   3  11   0         44.22         59.39        30.65 o
   4  11   0         11.10          9.40        27.04 o
   5  11   0          1.85         19.45        48.65 o
   0  12   0         60.75        175.46        69.72 o
   1  12   0         26.83         68.89        55.36 o
 -11   0   1        164.79        143.76        35.80 o
  -9   0   1          0.02          8.11        19.77 o
  -7   0   1        946.53        940.88        69.93 o
  -5   0   1         84.56         64.95        17.40 o
  -3   0   1       5746.07       5810.23       133.34 o
  -1   0   1       3074.41       3233.86        84.02 o
   1   0   1       6567.92       6756.91        59.16 o
   3   0   1       3078.44       2980.50        48.88 o
   5   0   1        108.31         98.53        10.62 o
   7   0   1       3895.18       3580.80       321.22 o
   9   0   1        547.78        562.59        71.26 o
  11   0   1        452.26        484.95        63.78 o
 -12   1   1         11.44         12.55        15.91 o
 -11   1   1          0.91        -10.37        13.43 o
 -10   1   1        106.68        117.70        23.46 o
  -9   1   1         33.75         46.41        16.03 o
  -8   1   1        127.87        117.24        20.28 o
  -7   1   1        532.09        533.06        36.77 o
  -6   1   1       1680.80       1800.86        48.96 o
  -5   1   1        178.30        187.14        13.88 o
  -4   1   1        325.38        344.35        17.41 o
  -3   1   1       1077.03       1016.29        45.32 o
  -2   1   1      23524.75      26589.63       601.26 o
  -1   1   1        158.87        156.02        15.26 o
   0   1   1         59.73         50.28         4.41 o
   1   1   1        177.46        176.45        13.50 o
   2   1   1      11576.15      12149.85       127.75 o
   3   1   1         35.86         26.65         4.74 o
   4   1   1          8.45         16.58         4.77 o
   5   1   1       1015.37       1069.35        35.79 o
   6   1   1       3739.84       3969.55        85.22 o
   7   1   1        188.66        175.64        21.25 o
   8   1   1        158.42        155.65        22.43 o
   9   1   1          3.95         -5.24        12.64 o
  10   1   1         65.75        100.63        22.09 o
  11   1   1        192.10        234.14        33.34 o
  12   1   1        239.26        273.80        36.42 o
 -12   2   1         84.24        115.91        25.46 o
 -11   2   1          0.82         -2.65        14.93 o
 -10   2   1         39.27         54.54        18.27 o
  -9   2   1         18.61         28.42        14.96 o
  -8   2   1        627.96        603.07        42.66 o
  -7   2   1         10.05          0.78        10.23 o
  -6   2   1        281.44        256.77        19.53 o
  -5   2   1        141.59        178.09        11.33 o
  -4   2   1        111.16        111.88         9.31 o
  -3   2   1        424.43        410.86        16.43 o
  -2   2   1        199.75        193.24        10.67 o
  -1   2   1      20072.09      22341.77       418.78 o
   0   2   1       1669.16       1198.08       225.36 o
   1   2   1      10063.65      11031.13       319.92 o
   2   2   1      18823.89      19013.59       187.89 o
   3   2   1        183.95        184.90        11.16 o
   4   2   1        273.49        300.73        15.48 o
   5   2   1          1.32          3.20         4.52 o
   6   2   1        217.38        216.03        18.97 o
   7   2   1         80.68         77.71        16.00 o
   8   2   1          6.61          6.10        12.08 o
   9   2   1         58.10         65.38        18.84 o
  10   2   1          6.51         10.58        15.78 o
  11   2   1         59.56         50.56        18.95 o
  12   2   1        161.84        207.45        37.27 o
 -12   3   1         90.48         94.19        22.98 o
 -11   3   1         54.44         64.06        18.41 o
 -10   3   1         43.68         57.30        21.79 o
  -9   3   1        455.52        477.39        51.65 o
  -8   3   1        139.84        136.05        21.78 o
  -7   3   1        548.47        583.32        41.97 o
  -6   3   1         17.08         27.70         8.92 o
  -5   3   1        296.58        281.62        17.90 o
  -4   3   1         35.59         47.81         7.76 o
  -3   3   1       1274.30       1247.22        34.95 o
  -2   3   1          9.72          7.92         3.94 o
  -1   3   1        276.37        184.19        36.56 o
   0   3   1        782.49        769.81        30.35 o
   1   3   1        953.83        875.82        32.37 o
   2   3   1        486.10        329.79        77.45 o
   3   3   1        668.66        632.54        23.30 o
   4   3   1         90.55         91.00         9.66 o
   5   3   1         55.41         64.06         9.28 o
   6   3   1         27.76         28.57         8.57 o
   7   3   1        119.78        100.25        15.95 o
   8   3   1        202.25        205.36        26.26 o
   9   3   1          0.02         -3.77        13.19 o
  10   3   1         37.27         45.86        17.52 o
  11   3   1          0.26          4.71        14.33 o
  12   3   1          0.02         11.08        18.09 o
 -12   4   1        146.46        150.33        50.04 o
 -11   4   1         90.21         88.31        26.43 o
 -10   4   1         98.65        104.22        22.46 o
  -9   4   1         33.86         41.18        17.07 o
  -8   4   1         19.96         25.06        14.50 o
  -7   4   1        146.05        171.73        20.54 o
  -6   4   1        202.79        214.90        20.84 o
  -5   4   1         79.15         84.48        10.79 o
  -4   4   1       1888.65       1922.46        48.50 o
  -3   4   1        425.55        442.65        21.91 o
  -2   4   1       1236.62       1102.66        93.50 o
  -1   4   1       1564.44       1426.85        34.87 o
   0   4   1       2486.87       2451.32        55.08 o
   1   4   1        861.78        820.52        27.28 o
   2   4   1        101.57        116.30        10.66 o
   3   4   1       1440.41       1169.85       159.37 o
   4   4   1        155.83        156.62        14.06 o
   5   4   1        761.26        726.21        31.05 o
   6   4   1         53.16         66.29        11.98 o
   7   4   1          6.12          7.49        11.91 o
   8   4   1          1.12          1.65        12.26 o
   9   4   1        209.93        157.80        25.41 o
  10   4   1         74.36         73.49        19.51 o
  11   4   1          1.69          9.92        13.81 o
  12   4   1         18.63         12.65        18.20 o
 -11   5   1         70.02         70.23        18.23 o
 -10   5   1         44.10         32.97        15.43 o
  -9   5   1         78.30         50.98        16.35 o
  -8   5   1        293.66        295.05        32.86 o
  -7   5   1         30.49         32.48        11.50 o
  -6   5   1         63.76         62.31        13.89 o
  -5   5   1       1266.44       1287.78        44.38 o
  -4   5   1       1031.76        931.75        36.41 o
  -3   5   1       1055.42        962.03        34.58 o
  -2   5   1        152.24        141.88        13.32 o
  -1   5   1       1094.22       1097.54        34.72 o
   0   5   1         66.71         66.82         9.11 o
   1   5   1         37.12         42.29         8.02 o
   2   5   1       1947.44       1978.91        54.09 o
   3   5   1        107.57        102.29        12.33 o
   4   5   1        149.54        107.72        20.11 o
   5   5   1        685.75        627.22        30.65 o
   6   5   1        608.68        536.09        32.75 o
   7   5   1        432.48        438.22        35.42 o
   8   5   1         55.99         40.47        15.55 o
   9   5   1         17.10         11.34        15.64 o
  10   5   1         82.47         86.81        26.87 o
  11   5   1          2.33          6.31        13.72 o
 -11   6   1          0.02          7.16        14.12 o
 -10   6   1         14.29         14.86        13.55 o
  -9   6   1         51.59         39.50        17.45 o
  -8   6   1         73.95         74.40        20.08 o
  -7   6   1        103.80         90.51        17.90 o
  -6   6   1        135.24        136.90        19.94 o
  -5   6   1        529.72        544.42        30.81 o
  -4   6   1        506.28        423.98        27.14 o
  -3   6   1        561.83        482.36        63.09 o
  -2   6   1        174.34        176.61        17.83 o
  -1   6   1         17.03         20.19         7.62 o
   0   6   1        309.22        357.46        22.13 o
   1   6   1        995.15       1017.23        37.76 o
   2   6   1        742.56        674.00        31.14 o
   3   6   1         37.95         40.98         9.95 o
   4   6   1         25.90         25.47         8.61 o
   5   6   1        365.65        270.39        56.44 o
   6   6   1        207.05        224.75        23.55 o
   7   6   1        173.50        194.38        23.07 o
   8   6   1          6.39         -4.03        11.89 o
   9   6   1        156.48        156.54        25.62 o
  10   6   1          2.15         -3.25        13.78 o
  11   6   1        118.25        118.20        23.85 o
 -10   7   1         43.72         25.86        16.58 o
  -9   7   1          6.17         -3.61        16.49 o
  -8   7   1         31.38         -2.40        21.03 o
  -7   7   1        176.89        199.55        28.52 o
  -6   7   1         69.39         54.00        17.29 o
  -5   7   1         64.96         58.58        14.83 o
  -4   7   1        311.09        348.89        34.20 o
  -3   7   1        266.37        261.88        24.66 o
  -2   7   1        125.25        129.73        15.28 o
  -1   7   1         27.35         30.28         9.18 o
   0   7   1        273.64        286.31        21.88 o
   1   7   1         75.53         72.90        12.07 o
   2   7   1        841.51        866.41        38.87 o
   3   7   1         47.49         40.64        12.46 o
   4   7   1        329.61        327.15        24.63 o
   5   7   1        419.78        407.60        29.38 o
   6   7   1          0.08         10.95        10.73 o
   7   7   1        283.89        235.06        25.85 o
   8   7   1          0.71          8.74        13.70 o
   9   7   1         86.74         72.86        20.29 o
  10   7   1         20.49          8.68        18.96 o
  -9   8   1         16.94         40.32        20.86 o
  -8   8   1          0.79         23.78        21.35 o
  -7   8   1         88.06         45.33        20.90 o
  -6   8   1          4.40          7.04        16.49 o
  -5   8   1        265.40        233.38        41.47 o
  -4   8   1         42.73         40.65        15.96 o
  -3   8   1          2.75         11.82        14.30 o
  -2   8   1         82.81         86.24        17.36 o
  -1   8   1         11.21         14.66        11.57 o
   0   8   1        167.22        211.05        28.94 o
   1   8   1        332.05        341.68        35.44 o
   2   8   1          3.06          2.58        14.43 o
   3   8   1        262.70        273.37        33.23 o
   4   8   1        237.65        268.44        44.27 o
   5   8   1         67.76         36.33        18.49 o
   6   8   1          0.85          1.67        17.55 o
   7   8   1        182.02        181.68        41.45 o
   8   8   1          0.00         -5.36        32.56 o
   9   8   1          5.59          0.77        30.65 o
  -8   9   1          0.38          1.53        36.39 o
  -7   9   1         46.83         86.12        32.73 o
  -6   9   1         81.02        143.87        31.34 o
  -5   9   1         89.80        113.11        24.92 o
  -4   9   1         53.10         36.90        19.37 o
  -3   9   1        107.94        140.43        28.70 o
  -2   9   1        139.85        185.40        31.20 o
  -1   9   1          0.64          2.20        16.18 o
   0   9   1         47.26         53.52        21.53 o
   1   9   1         40.73         54.71        21.16 o
   2   9   1         22.75         20.04        17.54 o
   3   9   1         46.85         73.44        22.42 o
   4   9   1        192.45        192.96        38.01 o
   5   9   1        124.54        209.40        38.33 o
   6   9   1          0.51         -9.85        21.61 o
   7   9   1          4.53          2.16        24.29 o
   8   9   1         42.32         79.30        41.37 o
  -7  10   1        117.59        135.69        42.64 o
  -6  10   1         68.69         29.88        46.74 o
  -5  10   1         42.05         64.61        36.42 o
  -4  10   1          0.07         -2.40        22.11 o
  -3  10   1         24.92         43.91        24.60 o
  -2  10   1         37.10         36.40        19.67 o
  -1  10   1          4.15         -5.34        17.15 o
   0  10   1         92.09        131.92        32.51 o
   1  10   1          7.92         15.71        21.22 o
   2  10   1         52.00         77.48        26.83 o
   3  10   1         40.65         78.01        31.81 o
   4  10   1          9.78         32.02        23.69 o
   5  10   1         52.64         53.39        37.47 o
   6  10   1         29.45         12.54        33.18 o
   7  10   1         22.90         32.01        29.48 o
  -5  11   1         12.67        201.89        88.88 o
  -4  11   1         16.02         17.85        29.16 o
  -3  11   1          5.35          9.12        25.59 o
  -2  11   1         43.44         47.35        30.55 o
  -1  11   1         24.40         17.21        25.42 o
   0  11   1         25.48         17.07        28.16 o
   1  11   1        123.82        155.02        37.89 o
   2  11   1          5.67         12.18        24.15 o
   3  11   1          4.45         26.88        29.78 o
   4  11   1         18.62         28.12        27.14 o
   5  11   1          4.84         20.21        36.70 o
  -1  12   1         18.33         52.93        68.00 o
   0  12   1         53.33         20.66        33.33 o
   1  12   1         11.75         52.39        40.65 o
 -12   0   2        166.24        236.92        48.85 o
 -10   0   2        460.19        502.81        74.70 o
  -8   0   2        212.04        187.11        35.33 o
  -6   0   2       2213.91       2245.86       100.06 o
  -4   0   2         35.94         36.48         8.51 o
  -2   0   2          0.55          1.60         2.68 o
   0   0   2      26072.04      25063.33       840.77 o
   2   0   2        294.35        285.58        14.46 o
   4   0   2       1193.46       1182.45        35.58 o
   6   0   2        250.29        246.09        17.59 o
   8   0   2         83.93         82.75        35.05 o
  10   0   2         20.94         30.16        21.75 o
  12   0   2          0.34         10.02        20.34 o
 -12   1   2          0.01          9.90        17.13 o
 -11   1   2          7.61         24.88        18.46 o
 -10   1   2        126.96        127.20        23.44 o
  -9   1   2        404.86        391.48        37.04 o
  -8   1   2         39.74         24.64        12.00 o
  -7   1   2          0.33         -7.60         7.60 o
  -6   1   2        180.02        247.99        22.16 o
  -5   1   2       2530.39       2751.08        54.46 o
  -4   1   2        431.40        396.72        18.96 o
  -3   1   2       1087.93       1046.37        22.12 o
  -2   1   2        991.35        814.51       123.97 o
  -1   1   2        109.99        126.95         6.73 o
   0   1   2       2448.96       2283.57        38.11 o
   1   1   2          1.09         20.95         4.03 o
   2   1   2       4949.18       4625.61       134.55 o
   3   1   2        732.56        701.29        19.45 o
   4   1   2        202.74        244.35        12.71 o
   5   1   2        863.28        837.40        24.15 o
   6   1   2        126.31        115.31        12.64 o
   7   1   2       1156.67       1187.38        54.45 o
   8   1   2        222.99        227.15        26.72 o
   9   1   2         82.30         77.53        18.65 o
  10   1   2        159.66        173.25        27.59 o
  11   1   2        134.20        165.72        27.98 o
  12   1   2         50.13        108.64        56.91 o
 -12   2   2         25.64         29.71        20.06 o
 -11   2   2         46.15         66.25        20.47 o
 -10   2   2         54.57         67.94        19.34 o
  -9   2   2         98.25         93.14        18.87 o
  -8   2   2          1.97          5.99        11.78 o
  -7   2   2         58.21         56.43        14.56 o
  -6   2   2         71.86         62.80         9.87 o
  -5   2   2       1434.07       1407.93        31.52 o
  -4   2   2       2321.38       2399.89        59.33 o
  -3   2   2       2733.55       2375.76       439.46 o
  -2   2   2       8608.38       9265.91       186.95 o
  -1   2   2       8934.38       8901.89       149.82 o
   0   2   2       1468.56       1602.98        35.14 o
   1   2   2         13.93         20.92         3.73 o
   2   2   2       3624.04       3722.96        47.48 o
   3   2   2         16.67         14.07         4.26 o
   4   2   2       2522.81       2734.62        48.21 o
   5   2   2         14.48         11.47         5.41 o
   6   2   2        347.04        376.93        24.77 o
   7   2   2          0.61          0.01         9.30 o
   8   2   2        790.07        757.22        47.51 o
   9   2   2        899.61        952.68        56.14 o
  10   2   2        134.25        160.47        32.24 o
  11   2   2         10.74         22.21        16.37 o
  12   2   2        298.60        376.40        49.71 o
 -12   3   2         21.28         26.26        16.38 o
 -11   3   2          4.33          7.96        14.28 o
 -10   3   2         98.28        105.77        23.37 o
  -9   3   2        245.37        226.03        29.84 o
  -8   3   2         23.46         30.37        14.72 o
  -7   3   2          0.78          3.42        10.69 o
  -6   3   2        419.24        391.00        26.36 o
  -5   3   2         13.14          6.57         5.93 o
  -4   3   2       3445.54       3086.41       435.15 o
  -3   3   2        461.44        422.45        18.95 o
  -2   3   2       6163.55       6758.46       167.36 o
  -1   3   2       1359.18       1380.81        29.52 o
   0   3   2       2453.40       2473.34        58.48 o
   1   3   2        256.74        235.53        12.35 o
   2   3   2       1789.24       1617.90        38.35 o
   3   3   2        401.58        433.12        19.60 o
   4   3   2       1438.26       1428.87        37.40 o
   5   3   2          4.30         12.68         7.81 o
   6   3   2        244.18        210.52        19.94 o
   7   3   2       2013.62       2115.50        97.49 o
   8   3   2        256.49        305.99        32.06 o
   9   3   2         82.81         71.61        20.13 o
  10   3   2         16.65         32.35        18.68 o
  11   3   2          0.00         21.32        16.35 o
  12   3   2        130.44         84.51        27.41 o
 -12   4   2         28.52         31.90        15.59 o
 -11   4   2        219.26        203.26        29.98 o
 -10   4   2         35.74         20.07        15.67 o
  -9   4   2         99.10        117.46        27.23 o
  -8   4   2          5.44         17.44        13.36 o
  -7   4   2        870.66        867.85        43.74 o
  -6   4   2        847.23        792.87        39.08 o
  -5   4   2         94.15         69.35        15.05 o
  -4   4   2        948.12        960.78        34.05 o
  -3   4   2         32.12         22.33         6.42 o
  -2   4   2       2227.96       2255.86        45.32 o
  -1   4   2        877.11        910.97        27.50 o
   0   4   2        280.11        221.54        43.34 o
   1   4   2       4942.89       4184.42       661.97 o
   2   4   2          0.06          0.38         5.13 o
   3   4   2       2173.38       1769.19       150.32 o
   4   4   2        703.75        697.77        28.41 o
   5   4   2        100.16         95.52        11.37 o
   6   4   2          1.22          5.16         9.36 o
   7   4   2       1784.90       1671.03        60.64 o
   8   4   2         22.69         21.64        12.93 o
   9   4   2         75.51         68.42        18.27 o
  10   4   2        482.45        477.40        51.00 o
  11   4   2         20.26         39.74        20.01 o
  12   4   2         43.39         70.73        22.00 o
 -11   5   2        124.81        147.21        43.85 o
 -10   5   2         12.87         24.46        14.71 o
  -9   5   2         72.20         91.62        23.43 o
  -8   5   2         48.79         39.93        16.19 o
  -7   5   2        699.98        736.60        43.03 o
  -6   5   2        181.09        166.83        20.07 o
  -5   5   2          3.13          7.94         7.47 o
  -4   5   2        204.68        202.68        16.98 o
  -3   5   2         80.09         67.88        10.27 o
  -2   5   2        426.39        454.91        22.92 o
  -1   5   2        529.60        472.59        71.57 o
   0   5   2       1736.23       1788.46        44.91 o
   1   5   2         57.71         65.21         9.49 o
   2   5   2        369.99        274.78        38.89 o
   3   5   2         53.14         36.65         8.09 o
   4   5   2        486.99        512.49        26.71 o
   5   5   2       1005.15        945.02        37.74 o
   6   5   2        174.08        176.42        19.64 o
   7   5   2        900.05        877.53        46.18 o
   8   5   2         95.48         89.48        19.89 o
   9   5   2        107.67        109.65        23.24 o
  10   5   2         29.69         38.93        17.87 o
  11   5   2         10.03         -6.28        13.25 o
 -11   6   2          7.48          6.92        16.41 o
 -10   6   2         99.28         54.96        19.82 o
  -9   6   2          5.20         16.51        16.08 o
  -8   6   2        125.97        126.89        24.36 o
  -7   6   2         22.91         23.97        13.69 o
  -6   6   2       2396.05       2540.49        79.96 o
  -5   6   2       1323.47       1359.22        49.83 o
  -4   6   2          1.61          4.11         7.18 o
  -3   6   2        373.24        372.15        23.78 o
  -2   6   2        119.52        110.09        19.89 o
  -1   6   2        253.34        323.67        21.09 o
   0   6   2         27.70         26.69         8.11 o
   1   6   2          5.96         12.73         7.79 o
   2   6   2         98.17        100.26        12.60 o
   3   6   2         46.50         46.36         9.70 o
   4   6   2          0.01          8.96         7.48 o
   5   6   2        226.87        210.51        19.27 o
   6   6   2        167.98        130.12        19.21 o
   7   6   2          9.92          3.79        12.20 o
   8   6   2         33.73         20.15        14.56 o
   9   6   2         78.12         69.20        20.89 o
  10   6   2         12.95         15.44        15.63 o
  11   6   2         20.13         30.93        24.27 o
 -10   7   2        228.80        252.09        39.57 o
  -9   7   2         15.95         23.72        19.98 o
  -8   7   2        137.19        165.04        33.06 o
  -7   7   2        269.35        267.58        32.99 o
  -6   7   2         52.21         62.66        19.09 o
  -5   7   2        138.11        120.39        19.97 o
  -4   7   2        398.12        365.93        30.67 o
  -3   7   2         49.29         32.82        11.70 o
  -2   7   2         23.39         16.86        10.95 o
  -1   7   2         75.81         68.56        14.10 o
   0   7   2        214.00        235.67        22.98 o
   1   7   2         13.63         12.51         9.21 o
   2   7   2          4.81          9.08         8.25 o
   3   7   2          3.33          0.71         8.49 o
   4   7   2        724.19        703.18        35.91 o
   5   7   2        845.06        553.43       114.03 o
   6   7   2        165.50        126.72        19.31 o
   7   7   2         31.92         25.50        13.92 o
   8   7   2         45.22         23.77        18.82 o
   9   7   2         14.44          7.13        16.62 o
  10   7   2          3.78         -5.69        14.79 o
  -9   8   2         30.74         52.18        23.71 o
  -8   8   2         35.36         53.54        23.57 o
  -7   8   2        272.47        290.34        36.55 o
  -6   8   2        425.20        405.30        42.56 o
  -5   8   2          0.05          0.97        12.96 o
  -4   8   2        211.40        137.80        45.16 o
  -3   8   2         43.03         50.76        16.59 o
  -2   8   2          5.17          7.66        12.28 o
  -1   8   2         20.74         34.55        12.85 o
   0   8   2          0.08          7.57        10.77 o
   1   8   2         11.25          9.77        11.38 o
   2   8   2        159.53        155.40        20.71 o
   3   8   2         98.53        126.85        19.39 o
   4   8   2        121.52        114.86        24.94 o
   5   8   2        266.95        158.81        57.65 o
   6   8   2         22.68         30.36        25.90 o
   7   8   2          3.77        -13.75        17.11 o
   8   8   2         25.35         44.44        34.10 o
   9   8   2          8.70          3.06        33.33 o
  -8   9   2         21.57         23.63        26.93 o
  -7   9   2         71.36         51.78        23.08 o
  -6   9   2        100.92        139.43        31.38 o
  -5   9   2         31.58         17.94        19.39 o
  -4   9   2          9.09         -5.61        17.51 o
  -3   9   2          5.15         -0.70        15.67 o
  -2   9   2        116.23        110.93        30.14 o
  -1   9   2         42.60         56.24        18.90 o
   0   9   2         99.53        119.09        25.17 o
   1   9   2         24.18         29.42        19.04 o
   2   9   2         16.41         33.00        20.08 o
   3   9   2          0.43         19.53        23.27 o
   4   9   2         95.74        118.08        31.76 o
   5   9   2         20.49         29.34        24.17 o
   6   9   2         23.07         29.06        24.35 o
   7   9   2         23.75         12.83        24.99 o
   8   9   2          8.33         31.03        44.82 o
  -7  10   2          2.17         20.08        38.31 o
  -6  10   2        142.22        173.16        63.59 o
  -5  10   2        124.02        154.02        48.39 o
  -4  10   2          4.55          2.58        18.81 o
  -3  10   2          0.52          4.95        23.11 o
  -2  10   2          3.26         20.38        23.02 o
  -1  10   2         60.13         73.08        31.40 o
   0  10   2          4.08         10.00        21.28 o
   1  10   2          8.67         16.90        20.98 o
   2  10   2        116.87        138.62        35.69 o
   3  10   2         43.41         68.73        36.70 o
   4  10   2         48.03         31.40        26.74 o
   5  10   2         63.97        101.34        45.28 o
   6  10   2         18.96          6.41        30.89 o
   7  10   2          5.60          2.30        29.88 o
  -5  11   2          1.97        154.39        75.85 o
  -4  11   2         70.88         51.58        38.57 o
  -3  11   2          3.89         -6.34        27.94 o
  -2  11   2         60.38         69.29        35.15 o
  -1  11   2         36.04         41.73        22.59 o
   0  11   2          5.13         26.54        22.83 o
   1  11   2         38.16         59.46        26.95 o
   2  11   2          0.62        -12.46        21.00 o
   3  11   2          0.04         47.41        30.60 o
   4  11   2          0.29         17.23        27.99 o
   5  11   2          6.09        -20.86        34.65 o
   0  12   2         21.58         25.12        37.17 o
 -11   0   3        639.65        664.23        76.25 o
  -9   0   3        583.72        498.58        60.61 o
  -7   0   3         55.83         57.26        19.70 o
  -5   0   3       9436.27       8849.77       738.54 o
  -3   0   3       5577.81       5810.66        79.10 o
  -1   0   3        123.19        146.65        28.19 o
   1   0   3       1085.15       1153.44        29.36 o
   3   0   3        251.00        261.46        17.31 o
   5   0   3        218.84        226.61        17.93 o
   7   0   3         67.35         66.62        21.06 o
   9   0   3        162.16        178.77        38.40 o
  11   0   3        162.94        223.04        44.76 o
 -12   1   3         60.13         95.52        22.62 o
 -11   1   3          6.94         26.38        16.07 o
 -10   1   3         45.55         32.26        15.48 o
  -9   1   3          0.95          2.40        11.87 o
  -8   1   3        663.42        647.99        44.57 o
  -7   1   3         73.82         70.41        15.04 o
  -6   1   3       1409.99       1372.57        52.71 o
  -5   1   3       2279.41       2293.29        49.60 o
  -4   1   3        125.15        128.59         8.43 o
  -3   1   3        764.59        771.98        30.95 o
  -2   1   3        168.44        168.75         9.45 o
  -1   1   3        401.79        391.84        12.73 o
   0   1   3        286.12        258.38        11.32 o
   1   1   3       3414.05       3523.79       123.87 o
   2   1   3       8118.18       8257.00        84.38 o
   3   1   3       3039.47       3121.16        46.86 o
   4   1   3        571.11        557.99        19.75 o
   5   1   3        221.36        227.17        13.91 o
   6   1   3        182.06        185.10        12.73 o
   7   1   3        401.21        444.71        34.36 o
   8   1   3         38.45         47.79        14.47 o
   9   1   3         84.44         99.72        21.80 o
  10   1   3          8.16         14.55        15.13 o
  11   1   3        141.14        141.29        25.64 o
  12   1   3         44.52         58.07        20.14 o
 -12   2   3         15.74         24.50        17.99 o
 -11   2   3          4.98         -7.91        12.67 o
 -10   2   3         44.57         57.78        18.78 o
  -9   2   3        150.96        173.64        25.40 o
  -8   2   3        139.35        133.72        21.34 o
  -7   2   3        154.80        142.82        20.73 o
  -6   2   3         12.68         10.38         7.09 o
  -5   2   3       1680.80       1686.71        37.52 o
  -4   2   3        998.92       1068.59        29.23 o
  -3   2   3        174.78        210.63        12.54 o
  -2   2   3       3376.08       3558.77        59.21 o
  -1   2   3       2941.60       3237.42        38.95 o
   0   2   3       1890.68       1681.00        32.78 o
   1   2   3      12250.36      12597.63       161.68 o
   2   2   3       8459.46       8703.33        91.34 o
   3   2   3        580.49        521.28        43.95 o
   4   2   3       1012.70        999.27        29.12 o
   5   2   3         17.59         10.15         5.10 o
   6   2   3        222.17        198.14        14.04 o
   7   2   3         41.85         49.64        13.08 o
   8   2   3        177.22        197.15        25.91 o
   9   2   3        851.47        855.04        54.11 o
  10   2   3        162.57        158.39        26.60 o
  11   2   3        103.89        100.02        23.09 o
  12   2   3          2.37         16.18        18.14 o
 -12   3   3          0.72         13.88        16.38 o
 -11   3   3         15.27          4.14        12.89 o
 -10   3   3          4.16          4.46        14.07 o
  -9   3   3          4.80         10.44        14.45 o
  -8   3   3          0.01          6.03        10.61 o
  -7   3   3         61.21         63.07        15.89 o
  -6   3   3         96.49        111.92        14.33 o
  -5   3   3        246.31        264.26        17.50 o
  -4   3   3        141.67        175.06        14.65 o
  -3   3   3         27.46         15.13         5.25 o
  -2   3   3        474.22        306.59        72.74 o
  -1   3   3        886.46        840.85        26.64 o
   0   3   3        140.03        132.83         8.95 o
   1   3   3         57.66         62.50         6.83 o
   2   3   3        799.99        798.51        24.56 o
   3   3   3        394.33        307.42        18.56 o
   4   3   3        339.46        322.04        18.12 o
   5   3   3       1562.78       1628.77        42.62 o
   6   3   3         23.89         23.23         9.33 o
   7   3   3       1286.70       1293.17        50.87 o
   8   3   3         57.55         61.08        17.60 o
   9   3   3          1.01         -2.73        13.88 o
  10   3   3        218.64        258.02        32.42 o
  11   3   3         21.02         20.85        14.28 o
  12   3   3          0.42         21.55        17.86 o
 -12   4   3          0.23          0.21        14.72 o
 -11   4   3         44.88         40.15        17.36 o
 -10   4   3        228.54        255.87        46.31 o
  -9   4   3         59.51         81.78        21.90 o
  -8   4   3         11.39          5.66        13.70 o
  -7   4   3        110.81        112.76        16.58 o
  -6   4   3         25.69         23.63         9.57 o
  -5   4   3         41.34         50.97         9.26 o
  -4   4   3       4443.23       4697.16       140.87 o
  -3   4   3       3441.05       3870.69        65.26 o
  -2   4   3        254.56        234.54        14.65 o
  -1   4   3         17.36         26.84         5.74 o
   0   4   3        593.35        581.55        23.53 o
   1   4   3        431.15        432.53        19.98 o
   2   4   3        256.99        233.15        15.17 o
   3   4   3        162.27        141.75        19.70 o
   4   4   3         48.03         38.63         7.84 o
   5   4   3        738.77        738.94        33.24 o
   6   4   3          1.07         -2.32         7.60 o
   7   4   3        418.51        375.11        29.00 o
   8   4   3          1.32          6.41        11.77 o
   9   4   3          1.62          6.71        15.25 o
  10   4   3        259.25        295.67        35.32 o
  11   4   3          0.04         17.14        15.16 o
  12   4   3         62.60         47.89        18.44 o
 -11   5   3          0.08          3.34        12.78 o
 -10   5   3         21.04         28.64        17.80 o
  -9   5   3         10.61         19.72        16.85 o
  -8   5   3         34.80         21.44        14.87 o
  -7   5   3        130.61         92.36        19.83 o
  -6   5   3         56.71         61.83        13.60 o
  -5   5   3        594.95        608.50        34.70 o
  -4   5   3       1707.94       1692.95        48.15 o
  -3   5   3         71.30         67.97        10.14 o
  -2   5   3        277.28        270.86        17.39 o
  -1   5   3        664.08        673.01        26.63 o
   0   5   3        852.11        912.74        30.54 o
   1   5   3       1022.71       1071.96        34.17 o
   2   5   3        314.62        286.64        19.05 o
   3   5   3         14.59         17.58         6.67 o
   4   5   3         12.87         22.61         7.31 o
   5   5   3        204.35        189.24        16.18 o
   6   5   3         26.63         22.71        10.46 o
   7   5   3        162.37        188.52        22.56 o
   8   5   3        123.35        114.68        21.72 o
   9   5   3         86.85         74.45        23.05 o
  10   5   3         19.32         23.77        14.71 o
  11   5   3          2.72         22.97        16.58 o
 -11   6   3          0.78          9.48        14.83 o
 -10   6   3          5.70         17.64        18.61 o
  -9   6   3        440.63        455.11        67.63 o
  -8   6   3          5.15         62.45        84.79 o
  -7   6   3        188.30        197.62        24.58 o
  -6   6   3        550.69        531.68        36.19 o
  -5   6   3       1681.87       1626.34        53.68 o
  -4   6   3        777.90        702.79        37.83 o
  -3   6   3       1102.00       1081.37        39.68 o
  -2   6   3          3.45          8.84         6.18 o
  -1   6   3       1266.35       1241.35        76.19 o
   0   6   3         81.54         58.91        12.56 o
   1   6   3          5.13         -2.83         5.98 o
   2   6   3          0.03          5.66         6.82 o
   3   6   3         40.49         40.83         9.80 o
   4   6   3         15.89         16.92         8.53 o
   5   6   3         40.38         53.85        10.42 o
   6   6   3        519.15        452.62        34.96 o
   7   6   3         10.21         19.01        11.36 o
   8   6   3         16.56         10.39        12.38 o
   9   6   3         38.88         46.55        17.47 o
  10   6   3          2.38         -6.80        16.12 o
  11   6   3         76.82         88.21        28.37 o
 -10   7   3        180.02        237.58        40.84 o
  -9   7   3          0.74         13.29        20.54 o
  -8   7   3         35.96         64.15        24.17 o
  -7   7   3          4.11         12.30        17.00 o
  -6   7   3        189.22        195.90        28.20 o
  -5   7   3         83.38         83.59        17.12 o
  -4   7   3        234.55        241.64        24.76 o
  -3   7   3       1022.49       1047.28        50.02 o
  -2   7   3         22.36         10.60        10.79 o
  -1   7   3          6.13         12.51        10.12 o
   0   7   3        325.34        366.33        28.90 o
   1   7   3          0.51          5.38         9.39 o
   2   7   3         58.48         63.10        13.45 o
   3   7   3        482.62        391.27        35.61 o
   4   7   3        105.06         94.67        20.95 o
   5   7   3        455.34        499.60        30.82 o
   6   7   3         20.94         21.56        14.25 o
   7   7   3        113.05        140.05        23.99 o
   8   7   3          8.64         33.04        29.64 o
   9   7   3         35.93         53.91        21.60 o
  10   7   3         19.05          9.73        16.59 o
  -9   8   3         31.18         36.81        22.64 o
  -8   8   3          1.02         -5.40        20.76 o
  -7   8   3         13.66          5.36        16.57 o
  -6   8   3        131.55        135.96        27.05 o
  -5   8   3        702.65        749.13        54.65 o
  -4   8   3          7.48         11.76        12.51 o
  -3   8   3        598.73        533.87        87.74 o
  -2   8   3        195.07        189.59        26.87 o
  -1   8   3         79.48         84.14        16.23 o
   0   8   3        447.71        485.85        36.80 o
   1   8   3         33.22         43.91        14.28 o
   2   8   3        272.67        316.95        28.72 o
   3   8   3         90.96        101.24        21.30 o
   4   8   3         66.44         81.90        20.85 o
   5   8   3         27.05         10.83        13.26 o
   6   8   3          0.41         19.79        18.73 o
   7   8   3        132.12        185.33        34.98 o
   8   8   3         45.98         68.96        38.69 o
   9   8   3          2.44         19.54        42.14 o
  -8   9   3          0.37          0.43        19.45 o
  -7   9   3          0.07          1.61        16.40 o
  -6   9   3        150.60        162.56        29.07 o
  -5   9   3         70.72         72.46        23.46 o
  -4   9   3          0.82         18.33        17.62 o
  -3   9   3        210.91        234.18        40.17 o
  -2   9   3        198.22        221.29        32.63 o
  -1   9   3         55.66         24.61        20.47 o
   0   9   3         33.34         42.41        21.46 o
   1   9   3        139.93        163.80        33.96 o
   2   9   3        133.90        130.61        30.23 o
   3   9   3          0.13         24.99        22.22 o
   4   9   3          0.09         -4.23        20.28 o
   5   9   3        226.53        324.08        45.81 o
   6   9   3          6.00        -19.42        22.15 o
   7   9   3          4.00         19.81        33.02 o
   8   9   3         27.37         49.86        31.47 o
  -7  10   3         83.67         76.62        49.04 o
  -6  10   3        204.70        256.73        83.32 o
  -5  10   3         51.16         80.64        36.79 o
  -4  10   3        188.35        131.76        40.07 o
  -3  10   3         47.82         59.09        27.28 o
  -2  10   3         51.02         79.01        30.03 o
  -1  10   3         45.80         35.67        24.22 o
   0  10   3         85.05        138.42        32.67 o
   1  10   3          2.69          3.96        21.69 o
   2  10   3         41.81         63.43        29.59 o
   3  10   3         31.24         54.82        40.26 o
   4  10   3          1.16         14.67        21.19 o
   5  10   3        104.87        136.21        44.55 o
   6  10   3          9.41          7.19        24.90 o
   7  10   3          3.55         54.68        40.26 o
  -5  11   3        234.05        344.02       103.43 o
  -4  11   3        112.44        129.95        41.17 o
  -3  11   3          2.72         10.28        23.21 o
  -2  11   3          0.91         11.83        22.40 o
  -1  11   3          0.59          5.77        20.61 o
   0  11   3        279.55        324.16        52.12 o
   1  11   3        148.54        134.68        36.22 o
   2  11   3          0.87         10.35        25.78 o
   3  11   3         14.46         44.96        25.14 o
   4  11   3          0.09          5.53        25.03 o
   5  11   3         43.46         97.99        44.21 o
 -12   0   4        266.22        272.88        92.71 o
 -10   0   4         21.42         29.45        21.39 o
  -8   0   4        104.78         80.40        24.65 o
  -6   0   4        319.08        253.25        34.31 o
  -4   0   4        104.64         88.44        10.61 o
  -2   0   4      12242.04      13294.30       123.44 o
   0   0   4       1422.19       1451.41        57.49 o
   2   0   4       4842.74       3054.82      1667.30 o
   4   0   4        769.72        741.38        32.25 o
   6   0   4        401.74        413.62        34.25 o
   8   0   4       1266.20       1295.07        87.95 o
  10   0   4        290.64        363.84        84.09 o
  12   0   4         47.79         33.66        24.51 o
 -12   1   4          1.14         18.06        15.91 o
 -11   1   4         36.78         28.02        16.00 o
 -10   1   4          6.74         -0.41        11.66 o
  -9   1   4        186.56        206.06        26.75 o
  -8   1   4        457.94        484.22        39.85 o
  -7   1   4       1014.58        978.15        51.63 o
  -6   1   4        610.65        609.31        27.24 o
  -5   1   4       1165.51       1144.72        43.42 o
  -4   1   4       1995.40       2111.32        37.72 o
  -3   1   4        100.33        111.69         8.57 o
  -2   1   4       9693.08      11004.14       362.62 o
  -1   1   4       6913.92       7693.67        61.81 o
   0   1   4        507.71        528.57        12.15 o
   1   1   4      34028.43      34635.18       150.19 o
   2   1   4       1716.86       1708.20        46.55 o
   3   1   4       1665.69       1583.03        32.00 o
   4   1   4        803.62        906.47        27.09 o
   5   1   4       1074.08       1052.13        30.06 o
   6   1   4         36.44         43.65         7.32 o
   7   1   4        117.85         91.69        16.02 o
   8   1   4        127.93        109.33        19.49 o
   9   1   4         93.24         98.01        19.75 o
  10   1   4        122.01        133.55        24.87 o
  11   1   4          0.01         -0.31        14.50 o
  12   1   4          0.04          3.54        15.47 o
 -12   2   4          0.03          2.30        14.18 o
 -11   2   4        112.09        100.52        21.47 o
 -10   2   4         33.63         14.48        14.65 o
  -9   2   4        276.31        262.42        31.33 o
  -8   2   4         37.21         39.63        14.42 o
  -7   2   4         52.58         44.51        14.26 o
  -6   2   4        356.78        368.94        23.78 o
  -5   2   4        325.14        332.52        17.07 o
  -4   2   4        137.20        110.30        16.74 o
  -3   2   4       1623.72       1714.27        38.98 o
  -2   2   4      20146.56      21712.83       231.77 o
  -1   2   4       4028.01       4186.66       124.65 o
   0   2   4        962.31        844.46        30.78 o
   1   2   4       8079.74       8102.77        82.48 o
   2   2   4      17450.93      17534.40       194.05 o
   3   2   4        137.21        124.16         9.85 o
   4   2   4        759.10        867.32        27.91 o
   5   2   4        469.57        393.61        20.05 o
   6   2   4        122.33        126.67        11.73 o
   7   2   4          4.78          4.82        10.42 o
   8   2   4        723.74        778.35        48.38 o
   9   2   4         81.02         95.28        20.13 o
  10   2   4         90.48         65.18        19.41 o
  11   2   4        103.57        109.40        22.54 o
  12   2   4          0.00         -7.43        14.77 o
 -12   3   4        129.00        126.97        26.62 o
 -11   3   4         74.29         62.71        20.29 o
 -10   3   4          6.20          1.12        12.38 o
  -9   3   4        372.47        352.08        37.37 o
  -8   3   4        322.94        346.51        33.86 o
  -7   3   4          4.25         10.63        11.71 o
  -6   3   4          1.46          4.18         7.98 o
  -5   3   4         48.75         46.26        10.42 o
  -4   3   4          5.08          1.47         5.60 o
  -3   3   4        916.18       1045.00        31.12 o
  -2   3   4        505.70        525.50        19.72 o
  -1   3   4        106.33        103.37         7.71 o
   0   3   4          0.40          8.45         4.97 o
   1   3   4        152.80        166.57        10.16 o
   2   3   4       2699.84       2575.49        48.28 o
   3   3   4       5445.96       5416.69        74.30 o
   4   3   4        714.33        809.75        29.33 o
   5   3   4        176.11        163.41        14.15 o
   6   3   4         71.46         75.07        10.42 o
   7   3   4         12.21         15.34         9.35 o
   8   3   4        798.75        783.77        48.30 o
   9   3   4        580.06        563.73        43.62 o
  10   3   4        107.36        137.26        25.91 o
  11   3   4        167.38        142.67        29.86 o
  12   3   4        339.34        418.67        52.36 o
 -12   4   4         92.37         74.41        25.05 o
 -11   4   4          3.13          6.48        14.45 o
 -10   4   4         67.66         62.21        18.73 o
  -9   4   4         96.33        109.12        22.91 o
  -8   4   4         51.99         51.22        16.53 o
  -7   4   4          5.26          3.47         9.31 o
  -6   4   4        196.69        202.36        20.87 o
  -5   4   4        347.87        321.95        21.31 o
  -4   4   4       2037.14       1966.97        48.83 o
  -3   4   4       3840.51       3295.18       479.42 o
  -2   4   4        965.19        997.74        29.63 o
  -1   4   4          2.37          1.74         4.15 o
   0   4   4       1558.58       1516.52        45.21 o
   1   4   4         41.66         39.93         6.45 o
   2   4   4       3394.22       3582.14        58.35 o
   3   4   4       4439.25       4264.78       108.82 o
   4   4   4         58.42         49.54         9.00 o
   5   4   4         78.57         73.38        10.77 o
   6   4   4        131.52        120.28        15.69 o
   7   4   4       1048.58       1054.35        48.52 o
   8   4   4         29.49         35.90        14.66 o
   9   4   4         82.35         79.48        20.25 o
  10   4   4         11.02         33.33        17.03 o
  11   4   4         42.07         48.83        17.38 o
 -11   5   4        299.82        288.03        88.38 o
 -10   5   4         37.89         35.35        17.88 o
  -9   5   4        137.35        133.71        25.87 o
  -8   5   4         97.59        112.49        21.33 o
  -7   5   4        658.44        680.79        41.47 o
  -6   5   4        166.13        155.50        18.98 o
  -5   5   4          0.59          5.35         8.11 o
  -4   5   4        221.68        201.88        17.18 o
  -3   5   4          7.06          5.96         5.53 o
  -2   5   4        622.36        678.11        48.60 o
  -1   5   4        315.28        281.91        16.69 o
   0   5   4        559.50        563.97        22.76 o
   1   5   4        206.80        195.59        14.59 o
   2   5   4        182.79        215.79        15.98 o
   3   5   4          3.76          2.96         5.57 o
   4   5   4        276.98        258.14        20.18 o
   5   5   4          1.33          0.72         7.61 o
   6   5   4        160.69        178.23        30.20 o
   7   5   4        671.76        637.31        39.02 o
   8   5   4          2.05          1.45        12.38 o
   9   5   4         12.65         20.25        14.69 o
  10   5   4          7.68         12.74        16.34 o
  11   5   4         92.84         82.99        22.83 o
 -11   6   4          7.34         -7.24         8.92 o
 -10   6   4         30.87         51.00        23.24 o
  -9   6   4        224.82        275.22        41.48 o
  -8   6   4          4.41         10.36        19.29 o
  -7   6   4         73.80         77.29        21.14 o
  -6   6   4        199.39        168.78        25.84 o
  -5   6   4         33.57         41.96        15.35 o
  -4   6   4         59.60         58.30        13.22 o
  -3   6   4         64.46         60.69        12.76 o
  -2   6   4        159.10        167.04        18.95 o
  -1   6   4         52.66         40.88        11.22 o
   0   6   4        450.72        459.37        30.44 o
   1   6   4          0.02          1.56         6.55 o
   2   6   4        277.27        245.01        19.58 o
   3   6   4        104.94        107.07        13.52 o
   4   6   4         61.12         62.39        10.84 o
   5   6   4         42.65         37.27        10.60 o
   6   6   4        900.07        912.60        59.37 o
   7   6   4         61.93         67.58        15.93 o
   8   6   4        107.74        103.17        25.96 o
   9   6   4         28.77         13.52        23.27 o
  10   6   4         55.13         45.73        21.69 o
 -10   7   4         15.44         42.86        25.31 o
  -9   7   4          6.39         22.33        19.22 o
  -8   7   4         48.35         61.22        25.21 o
  -7   7   4         89.53         87.27        23.21 o
  -6   7   4         92.24         96.76        21.92 o
  -5   7   4         92.91         90.56        17.23 o
  -4   7   4        138.56        129.65        18.67 o
  -3   7   4        460.72        439.77        32.57 o
  -2   7   4         45.75         70.55        16.11 o
  -1   7   4        450.59        415.87        32.47 o
   0   7   4         42.08         32.81        10.65 o
   1   7   4        111.89        118.00        19.50 o
   2   7   4          2.37          2.57         9.99 o
   3   7   4        510.14        539.84        36.67 o
   4   7   4        107.67         93.77        18.17 o
   5   7   4        129.87        135.60        25.59 o
   6   7   4        101.92         87.30        22.70 o
   7   7   4         37.85         59.39        26.46 o
   8   7   4          1.75         16.66        28.73 o
   9   7   4          3.31         -2.83        22.60 o
  10   7   4          0.75          4.54        43.67 o
  -9   8   4          0.00          3.66        21.41 o
  -8   8   4         37.16         48.04        24.12 o
  -7   8   4         17.70          7.24        17.69 o
  -6   8   4        183.76        227.56        32.97 o
  -5   8   4         47.26         66.94        19.35 o
  -4   8   4       1746.75       1825.89        71.04 o
  -3   8   4          1.87         11.44        12.33 o
  -2   8   4         20.20         32.89        14.46 o
  -1   8   4         34.60         32.94        13.99 o
   0   8   4        129.24        141.85        24.13 o
   1   8   4         88.33         72.24        19.81 o
   2   8   4          0.99         -9.85        12.38 o
   3   8   4        475.16        272.37       146.37 o
   4   8   4         27.41         25.67        15.57 o
   5   8   4        118.29        130.21        23.39 o
   6   8   4        148.25        206.98        37.13 o
   7   8   4         23.18         33.30        24.01 o
   8   8   4          6.79         36.34        26.00 o
   9   8   4          2.70         -7.66        44.06 o
  -8   9   4          2.48          2.82        23.80 o
  -7   9   4         32.51         42.05        20.97 o
  -6   9   4          0.19         -0.61        16.23 o
  -5   9   4         88.07         93.58        27.28 o
  -4   9   4          1.39          7.25        14.24 o
  -3   9   4        199.87        154.67        29.11 o
  -2   9   4        332.46        276.18        33.37 o
  -1   9   4         13.53         29.73        17.60 o
   0   9   4         32.74         28.71        18.29 o
   1   9   4        282.56        340.96        48.36 o
   2   9   4        401.37        398.92        53.32 o
   3   9   4         40.43         38.47        23.55 o
   4   9   4          0.04         18.39        20.60 o
   5   9   4         70.70         65.49        24.00 o
   6   9   4        228.77        442.85        99.60 o
   7   9   4         13.04         44.72        29.04 o
   8   9   4         19.46         47.59        33.16 o
  -6  10   4         83.49        135.76        53.25 o
  -5  10   4          6.49         -4.12        26.62 o
  -4  10   4          0.15          8.23        25.86 o
  -3  10   4        237.52        269.36        46.39 o
  -2  10   4         55.27         43.04        26.80 o
  -1  10   4          2.29          3.22        17.95 o
   0  10   4          2.78          6.98        18.60 o
   1  10   4         75.33         98.02        29.02 o
   2  10   4          0.76          9.36        23.51 o
   3  10   4         11.21          0.13        23.48 o
   4  10   4        178.45        173.46        35.18 o
   5  10   4        100.72        224.88        94.62 o
   6  10   4         12.03         44.20        38.84 o
  -4  11   4         61.13         67.04        40.67 o
  -3  11   4         17.68         15.87        27.76 o
  -2  11   4         44.04         31.98        23.00 o
  -1  11   4         29.08         36.27        22.08 o
   0  11   4          0.90         14.97        22.50 o
   1  11   4          1.08         -7.69        20.57 o
   2  11   4        109.00        103.00        32.43 o
   3  11   4          0.30          0.97        24.27 o
   4  11   4         13.44         11.73        22.82 o
 -11   0   5        488.25        449.92        88.49 o
  -9   0   5         46.39         53.58        26.43 o
  -7   0   5          8.80         21.09        13.27 o
  -5   0   5        826.95        938.60        37.96 o
  -3   0   5        141.06        142.49        14.68 o
  -1   0   5      20766.72      22019.92       198.59 o
   1   0   5       7123.06       7041.54       114.20 o
   3   0   5       1188.89       1112.47        38.05 o
   5   0   5        203.90        270.24        21.48 o
   7   0   5         33.09         48.00        18.22 o
   9   0   5          1.67          4.32        20.85 o
  11   0   5         31.90         40.71        23.92 o
 -12   1   5         80.52         73.20        21.15 o
 -11   1   5         45.43         64.66        17.56 o
 -10   1   5         46.03         31.93        16.93 o
  -9   1   5         10.25          6.60        12.77 o
  -8   1   5        168.81        148.58        22.63 o
  -7   1   5         10.95         23.53        10.27 o
  -6   1   5        169.38        153.43        14.72 o
  -5   1   5         20.47         37.52         5.73 o
  -4   1   5       1381.19       1238.65        37.92 o
  -3   1   5       2919.11       2763.84       256.92 o
  -2   1   5          0.41          4.35         3.62 o
  -1   1   5        334.15        385.95        14.08 o
   0   1   5       2291.49       2353.90        46.54 o
   1   1   5       2814.10       2752.27        41.69 o
   2   1   5        140.02        140.26         8.82 o
   3   1   5       1947.30       1589.38       261.00 o
   4   1   5       1118.10       1098.09        30.37 o
   5   1   5         25.29         32.12         6.72 o
   6   1   5         80.26         76.56         9.54 o
   7   1   5          5.42          3.21         9.26 o
   8   1   5        441.01        417.58        35.32 o
   9   1   5         85.69         66.08        18.12 o
  10   1   5        135.79        137.69        25.66 o
  11   1   5         36.05         30.00        16.25 o
  12   1   5         12.80          8.07        16.45 o
 -12   2   5        195.31        202.87        30.07 o
 -11   2   5        110.02         87.30        20.04 o
 -10   2   5          9.96         17.92        13.50 o
  -9   2   5         26.58         34.69        13.41 o
  -8   2   5        207.18        203.94        26.54 o
  -7   2   5        117.86         91.12        17.86 o
  -6   2   5        298.90        283.79        21.61 o
  -5   2   5          0.36          6.87         4.70 o
  -4   2   5        920.43        916.28        32.83 o
  -3   2   5        619.95        663.83        23.78 o
  -2   2   5       5669.62       6193.98       130.85 o
  -1   2   5        150.14        147.26         9.67 o
   0   2   5       1726.89       1623.33        23.12 o
   1   2   5       9798.68       9990.23       132.87 o
   2   2   5       1274.77       1254.61        27.55 o
   3   2   5        576.46        562.83        20.83 o
   4   2   5        173.82        128.87        13.28 o
   5   2   5         51.68         42.38         7.93 o
   6   2   5          7.93          7.09         5.98 o
   7   2   5        627.09        624.33        34.27 o
   8   2   5        421.67        409.31        35.21 o
   9   2   5        849.33        942.75        66.15 o
  10   2   5         10.13         13.39        16.14 o
  11   2   5         38.08         53.87        18.69 o
  12   2   5          6.26         15.39        15.92 o
 -12   3   5         45.96         45.22        20.71 o
 -11   3   5         10.03         11.98        13.79 o
 -10   3   5          0.05          6.99        14.56 o
  -9   3   5        267.80        331.18        47.17 o
  -8   3   5          0.58          1.69        12.06 o
  -7   3   5       1862.01       1881.45        75.38 o
  -6   3   5         94.99        116.88        15.67 o
  -5   3   5       2463.31       2486.72        55.13 o
  -4   3   5        761.79        772.71        29.33 o
  -3   3   5       1231.70       1144.87       163.44 o
  -2   3   5         76.33         80.02         8.44 o
  -1   3   5        606.93        646.41        25.16 o
   0   3   5          0.12          6.61         5.00 o
   1   3   5        693.27        671.49        19.00 o
   2   3   5        784.40        860.22        25.01 o
   3   3   5       1084.52        839.42       134.04 o
   4   3   5        156.22        141.47        12.29 o
   5   3   5         41.96         38.93         8.21 o
   6   3   5        157.18        141.47        13.82 o
   7   3   5         66.40         56.97        12.74 o
   8   3   5        104.76         89.91        18.73 o
   9   3   5        189.11        189.63        27.63 o
  10   3   5        104.57        109.36        23.08 o
  11   3   5        129.18        115.20        23.59 o
  12   3   5         15.32         20.99        15.85 o
 -11   4   5        144.68        129.56        28.23 o
 -10   4   5        978.01       1026.46        66.83 o
  -9   4   5         51.53         45.58        17.50 o
  -8   4   5        513.65        513.99        42.77 o
  -7   4   5        250.43        155.83        42.40 o
  -6   4   5         19.22         22.91        10.39 o
  -5   4   5         35.96         31.92         9.83 o
  -4   4   5        206.25        236.08        17.67 o
  -3   4   5        205.30        242.39        16.79 o
  -2   4   5       1072.84       1084.57        37.59 o
  -1   4   5        327.69        332.93        20.29 o
   0   4   5        385.58        349.93        21.57 o
   1   4   5        900.59        960.11        27.78 o
   2   4   5        240.01        260.87        16.16 o
   3   4   5       1534.70       1527.07        40.14 o
   4   4   5       1347.13       1233.88        38.66 o
   5   4   5       1621.44       1630.54        47.33 o
   6   4   5         10.85          9.80         7.31 o
   7   4   5        867.14        909.04        44.32 o
   8   4   5         76.04         73.24        17.27 o
   9   4   5          2.60         -3.66        14.59 o
  10   4   5        209.64        254.92        32.36 o
  11   4   5         43.59         52.33        17.26 o
 -11   5   5         69.25         27.00        23.43 o
 -10   5   5        432.24        435.66        68.61 o
  -9   5   5         76.31        115.48        23.59 o
  -8   5   5        103.23         57.04        16.17 o
  -7   5   5        545.72        559.20        36.66 o
  -6   5   5        620.42        639.34        38.55 o
  -5   5   5        203.66        184.67        17.53 o
  -4   5   5        745.06        768.80        40.91 o
  -3   5   5          0.50          0.88         6.00 o
  -2   5   5        384.78        411.13        20.39 o
  -1   5   5        102.25        104.25        15.27 o
   0   5   5          1.32          1.54         5.65 o
   1   5   5          5.29         12.31         5.34 o
   2   5   5          0.06          7.26         6.96 o
   3   5   5         72.54         72.44        10.23 o
   4   5   5       1791.31       1351.41       243.41 o
   5   5   5         45.70         40.94         9.67 o
   6   5   5        166.23        152.87        17.43 o
   7   5   5        192.86        135.31        17.70 o
   8   5   5         41.41         29.97        14.07 o
   9   5   5         14.06          8.00        17.95 o
  10   5   5          9.57          1.73        17.22 o
  11   5   5          1.55         -0.34        17.77 o
 -10   6   5         64.27         73.32        30.40 o
  -9   6   5        109.15        103.87        26.92 o
  -8   6   5          0.12         13.89        21.92 o
  -7   6   5         44.26         47.74        18.60 o
  -6   6   5         24.73         21.58        15.13 o
  -5   6   5        596.33        602.31        38.07 o
  -4   6   5        157.83        112.41        35.89 o
  -3   6   5        997.69       1036.00        47.33 o
  -2   6   5          2.33          8.20         9.15 o
  -1   6   5        246.92        205.62        19.38 o
   0   6   5        120.00        123.54        15.90 o
   1   6   5         15.07          9.77         7.99 o
   2   6   5         51.77         61.33        13.45 o
   3   6   5        109.95        107.16        12.86 o
   4   6   5          5.26          6.64         7.42 o
   5   6   5        338.47        329.78        27.00 o
   6   6   5        189.82        146.68        22.02 o
   7   6   5         11.56         13.84        14.09 o
   8   6   5         14.64         39.84        56.31 o
   9   6   5          8.72         11.27        18.56 o
  10   6   5          7.93        -12.51        20.89 o
 -10   7   5          0.37         -3.88        22.34 o
  -9   7   5          5.14         -4.15        19.40 o
  -8   7   5          0.95         11.94        18.68 o
  -7   7   5         34.29         39.98        17.19 o
  -6   7   5        157.71        166.38        27.18 o
  -5   7   5        142.89        171.12        23.67 o
  -4   7   5        209.09        170.84        38.55 o
  -3   7   5        217.16        183.87        25.29 o
  -2   7   5          3.91          8.15        10.17 o
  -1   7   5          1.65         -3.97         9.55 o
   0   7   5        204.76        197.09        21.48 o
   1   7   5         20.36         13.78        11.85 o
   2   7   5        290.79        296.14        30.63 o
   3   7   5        129.90        148.58        23.63 o
   4   7   5         15.74         29.71        14.96 o
   5   7   5         55.12         32.34        16.10 o
   6   7   5         46.34         71.58        24.80 o
   7   7   5         19.79         17.15        20.06 o
   8   7   5        321.91        372.19        68.19 o
   9   7   5          2.47          3.59        23.43 o
  10   7   5          0.10         13.30        26.49 o
  -9   8   5          3.60         -3.92        20.05 o
  -8   8   5         70.26        109.48        29.81 o
  -7   8   5         73.50        107.16        24.84 o
  -6   8   5         26.58         40.73        22.23 o
  -5   8   5        630.64        623.70        44.34 o
  -4   8   5         37.03         36.36        15.60 o
  -3   8   5         38.47         40.73        14.32 o
  -2   8   5         56.84         56.23        17.66 o
  -1   8   5          2.33         11.42        13.29 o
   0   8   5         16.40         16.39        13.09 o
   1   8   5         12.48          7.90        12.34 o
   2   8   5         51.98         44.41        16.23 o
   3   8   5       1051.38       1129.30        66.89 o
   4   8   5        204.60        301.93        43.48 o
   5   8   5        409.95        464.14        48.82 o
   6   8   5          0.20         -4.57        17.36 o
   7   8   5        126.94        125.83        29.47 o
   8   8   5          0.08          4.79        19.67 o
   9   8   5         64.22        109.36        33.87 o
  -8   9   5         14.75         10.04        22.68 o
  -7   9   5          2.85         13.85        21.78 o
  -6   9   5         98.47        123.85        32.81 o
  -5   9   5        103.57        102.96        29.76 o
  -4   9   5          1.72          8.09        19.03 o
  -3   9   5          3.12         24.70        21.89 o
  -2   9   5          5.88          4.95        14.38 o
  -1   9   5        282.32        234.66        55.57 o
   0   9   5         73.58         22.94        20.36 o
   1   9   5         45.32         18.52        15.14 o
   2   9   5        277.45        163.52        71.85 o
   3   9   5        114.08         71.02        35.79 o
   4   9   5         34.56         20.12        28.29 o
   5   9   5          2.73         21.92        22.61 o
   6   9   5          0.02         14.77        36.44 o
   7   9   5        157.87        207.39        50.13 o
   8   9   5         29.64         39.62        28.38 o
  -6  10   5         66.36         77.71        40.38 o
  -5  10   5         39.83         34.54        27.84 o
  -4  10   5        259.08        279.94        56.79 o
  -3  10   5         81.39        125.21        39.94 o
  -2  10   5        334.57        387.15        51.84 o
  -1  10   5         42.49         31.73        22.28 o
   0  10   5        191.38        149.59        50.25 o
   1  10   5          1.91        -10.46        21.42 o
   2  10   5         93.50        111.55        31.68 o
   3  10   5         45.49         67.11        37.70 o
   4  10   5        112.92        134.08        32.68 o
   5  10   5         47.36         92.68        46.01 o
   6  10   5         67.21         28.09        40.32 o
  -4  11   5          9.76          9.81        25.93 o
  -3  11   5         25.03         23.67        29.73 o
  -2  11   5          9.35         22.42        32.40 o
  -1  11   5         73.21         81.50        37.51 o
   0  11   5        189.53        194.59        37.63 o
   1  11   5         14.80         32.30        20.67 o
   2  11   5          0.95         29.05        30.98 o
   3  11   5         19.18         41.83        27.06 o
   4  11   5          0.20        -17.27        26.56 o
 -12   0   6        194.21        170.97        38.18 o
 -10   0   6        385.38        349.64        53.41 o
  -8   0   6         95.80        108.53        28.16 o
  -6   0   6        270.50        274.53        21.05 o
  -4   0   6       1077.48       1070.28        42.89 o
  -2   0   6         59.94         68.71         9.92 o
   0   0   6        350.12        338.42        19.35 o
   2   0   6        656.79        636.97        27.82 o
   4   0   6        418.77        443.33        27.95 o
   6   0   6       1374.58       1389.73        53.00 o
   8   0   6         78.98         82.15        28.16 o
  10   0   6       1531.84       1554.59       142.13 o
  12   0   6         15.97         47.55        53.44 o
 -12   1   6          0.03          0.97        13.98 o
 -11   1   6        220.18        205.81        29.10 o
 -10   1   6          6.44          3.58        13.71 o
  -9   1   6        123.11        110.91        20.68 o
  -8   1   6        888.03        873.26        53.02 o
  -7   1   6        136.09        118.55        19.17 o
  -6   1   6        117.51         98.55        11.79 o
  -5   1   6         29.32         27.40         7.26 o
  -4   1   6       1185.22       1262.88        33.01 o
  -3   1   6        268.11        270.87        37.54 o
  -2   1   6       1034.01       1108.55        34.76 o
  -1   1   6         71.95         67.13         6.47 o
   0   1   6       1854.11       1780.07        33.38 o
   1   1   6        198.75        187.52        10.53 o
   2   1   6        897.55        860.88        22.54 o
   3   1   6        166.28        170.84        15.71 o
   4   1   6         45.93         30.97         6.23 o
   5   1   6        574.60        577.88        24.25 o
   6   1   6          6.38         10.23         6.29 o
   7   1   6        611.83        664.48        41.29 o
   8   1   6          0.65          1.89        11.34 o
   9   1   6        546.44        718.69        58.13 o
  10   1   6        665.09        674.58        59.60 o
  11   1   6          4.07         18.10        13.90 o
  12   1   6          1.73          7.96        14.88 o
 -12   2   6          3.15         17.87        15.30 o
 -11   2   6          0.20          0.45        12.41 o
 -10   2   6        181.64        167.28        27.29 o
  -9   2   6       2177.12       2068.09        87.10 o
  -8   2   6        333.64        318.03        32.62 o
  -7   2   6         72.96         76.39        15.81 o
  -6   2   6        150.84        155.64        16.58 o
  -5   2   6        198.50        166.33        13.22 o
  -4   2   6        365.45        376.55        19.04 o
  -3   2   6        145.82        124.04        26.55 o
  -2   2   6       2215.62       2398.57        70.44 o
  -1   2   6       1310.18       1331.93        48.30 o
   0   2   6       2071.49       2063.23        45.96 o
   1   2   6        163.91        136.00        10.46 o
   2   2   6       3207.36       3386.47        45.69 o
   3   2   6        491.41        324.58        56.74 o
   4   2   6        806.55        773.91        33.42 o
   5   2   6        492.41        496.08        23.50 o
   6   2   6        359.24        350.52        20.78 o
   7   2   6        229.24        214.20        20.12 o
   8   2   6         39.69         55.02        16.75 o
   9   2   6        953.47        966.60        65.29 o
  10   2   6         32.29         30.32        16.42 o
  11   2   6        194.02        194.16        28.14 o
  12   2   6         12.42         11.28        14.36 o
 -12   3   6         31.30         55.80        19.37 o
 -11   3   6          2.82         -3.51        13.01 o
 -10   3   6         57.53         65.70        19.59 o
  -9   3   6        544.56        568.73        46.98 o
  -8   3   6         19.57         21.94        13.17 o
  -7   3   6        225.99        207.43        26.43 o
  -6   3   6          0.76          7.09         7.75 o
  -5   3   6         80.51         79.94        10.65 o
  -4   3   6       1709.55       1583.53        42.35 o
  -3   3   6       3643.03       4103.57        64.15 o
  -2   3   6       5251.70       5857.19        88.43 o
  -1   3   6        539.40        532.34        23.28 o
   0   3   6       1425.30       1425.96        35.51 o
   1   3   6        284.77        293.50        11.07 o
   2   3   6       1444.45       1390.39        33.07 o
   3   3   6       2371.50       2549.58        47.49 o
   4   3   6       1339.28       1295.48        37.19 o
   5   3   6       1343.63       1259.88       117.82 o
   6   3   6         12.63          9.82         6.62 o
   7   3   6        163.64        172.20        19.58 o
   8   3   6         19.04         10.33        12.48 o
   9   3   6        921.37        896.08        63.80 o
  10   3   6         13.86          8.66        16.36 o
  11   3   6        246.00        233.80        38.73 o
  12   3   6          2.86         -6.54        15.91 o
 -11   4   6         18.55         37.95        17.32 o
 -10   4   6        191.68        202.51        30.45 o
  -9   4   6        119.42        159.34        27.05 o
  -8   4   6       1596.21       1553.17        74.99 o
  -7   4   6        332.69        325.52        28.02 o
  -6   4   6        111.42         89.98        14.66 o
  -5   4   6        238.69        274.64        19.92 o
  -4   4   6        212.59        149.13        33.46 o
  -3   4   6       1309.38       1349.86        38.05 o
  -2   4   6        109.36        115.40        10.13 o
  -1   4   6       1669.08       1574.93        44.24 o
   0   4   6        212.71        213.46        17.17 o
   1   4   6       1473.48       1391.32        31.87 o
   2   4   6        316.63        327.88        16.33 o
   3   4   6        216.42        204.18        14.67 o
   4   4   6         72.30         65.21         9.63 o
   5   4   6        108.50        121.40        13.10 o
   6   4   6        132.07         97.51        18.16 o
   7   4   6        148.70        138.32        18.26 o
   8   4   6       1106.38       1115.78        68.09 o
   9   4   6         98.78        120.08        22.48 o
  10   4   6         71.49         80.31        36.78 o
  11   4   6          0.45         -0.57        16.51 o
 -11   5   6          0.00        -14.35        23.37 o
 -10   5   6         13.43         37.44        28.63 o
  -9   5   6          2.84         16.54        18.76 o
  -8   5   6         55.25         57.52        23.69 o
  -7   5   6          2.16          5.84        10.43 o
  -6   5   6        104.78        100.97        16.09 o
  -5   5   6          1.01          7.95         7.70 o
  -4   5   6        945.20        853.93        38.52 o
  -3   5   6         15.37         14.15         6.85 o
  -2   5   6       2379.78       2259.79        61.54 o
  -1   5   6          7.76          9.75         7.25 o
   0   5   6        112.09         99.69        12.93 o
   1   5   6        218.58        215.08        12.40 o
   2   5   6        437.76        422.40        24.17 o
   3   5   6         47.41         53.45         9.00 o
   4   5   6        717.05        696.80        30.38 o
   5   5   6         42.93         65.28        10.79 o
   6   5   6          0.63          0.29         9.05 o
   7   5   6        147.51        112.94        42.43 o
   8   5   6         64.67         68.65        21.24 o
   9   5   6          4.72         11.17        17.06 o
  10   5   6         14.95         10.66        17.68 o
  11   5   6         25.94         40.66        23.22 o
 -10   6   6         56.68         57.42        21.98 o
  -9   6   6         23.00         37.36        24.09 o
  -8   6   6          0.09         11.14        20.94 o
  -7   6   6          0.71          8.08        14.58 o
  -6   6   6        354.28        363.69        36.87 o
  -5   6   6          7.24         11.55         9.95 o
  -4   6   6        139.96        137.71        18.57 o
  -3   6   6          4.68          4.96        10.36 o
  -2   6   6          2.99          4.92         9.56 o
  -1   6   6        103.48         93.06        19.65 o
   0   6   6         85.91         94.85        14.43 o
   1   6   6         75.02         63.85        12.21 o
   2   6   6        557.86        540.47        40.88 o
   3   6   6        488.30        458.53        39.15 o
   4   6   6        236.79        268.70        28.83 o
   5   6   6         90.32         89.65        14.46 o
   6   6   6        303.92        271.98        31.57 o
   7   6   6         97.03         98.05        19.40 o
   8   6   6        122.67        132.98        27.06 o
   9   6   6        120.67        139.72        28.57 o
  10   6   6         13.68         18.85        19.09 o
 -10   7   6        178.07        253.59        42.79 o
  -9   7   6        173.03        200.68        38.79 o
  -8   7   6         42.88         57.80        24.04 o
  -7   7   6        191.04        159.70        28.06 o
  -6   7   6         10.61         15.17        16.09 o
  -5   7   6         13.32         12.02        11.79 o
  -4   7   6          7.91         12.35        12.82 o
  -3   7   6         64.33         84.38        15.98 o
  -2   7   6          0.01         11.62        12.48 o
  -1   7   6         55.05         40.63        17.64 o
   0   7   6         53.69         47.12        15.93 o
   1   7   6         42.77         30.09        14.28 o
   2   7   6          4.79         13.82        12.74 o
   3   7   6        873.24        900.32        64.82 o
   4   7   6         99.56        142.69        26.15 o
   5   7   6         71.05         85.88        19.10 o
   6   7   6         43.39         44.46        21.43 o
   7   7   6          0.20         -3.66        19.84 o
   8   7   6         15.87          0.27        23.76 o
   9   7   6          4.15         15.89        22.28 o
  10   7   6         24.41         61.25        33.26 o
  -9   8   6         88.61         85.39        29.82 o
  -8   8   6          5.70         17.13        19.78 o
  -7   8   6         52.01         67.05        21.94 o
  -6   8   6          1.16         16.83        15.66 o
  -5   8   6         33.23         38.34        16.52 o
  -4   8   6        949.74       1022.15        65.82 o
  -3   8   6         92.05         90.89        22.28 o
  -2   8   6         12.50          6.58        16.60 o
  -1   8   6          1.53          5.05        14.42 o
   0   8   6         34.58         25.84        18.22 o
   1   8   6         81.25         95.52        24.89 o
   2   8   6        471.70        460.14        42.92 o
   3   8   6        102.28         99.39        22.94 o
   4   8   6        192.13        224.88        31.75 o
   5   8   6        259.86        297.33        37.74 o
   6   8   6          6.23          7.92        17.04 o
   7   8   6         33.88         33.15        22.46 o
   8   8   6         33.64         38.86        22.64 o
   9   8   6          0.89         26.61        25.75 o
  -8   9   6         51.75        101.23        37.00 o
  -7   9   6         15.77         21.93        27.70 o
  -6   9   6        165.87        190.65        39.78 o
  -5   9   6          2.67         -1.19        20.50 o
  -4   9   6        290.41        374.09        43.73 o
  -3   9   6         82.72        116.24        27.28 o
  -2   9   6         39.81         51.77        22.80 o
  -1   9   6        223.37        199.18        31.49 o
   0   9   6         15.50         17.76        19.77 o
   1   9   6         51.33         42.84        20.15 o
   2   9   6         48.78         66.36        20.56 o
   3   9   6        318.84        376.39        43.39 o
   4   9   6         28.52         51.77        20.94 o
   5   9   6          9.62          1.19        17.90 o
   6   9   6         37.89         54.37        25.82 o
   7   9   6         50.68         53.21        35.05 o
   8   9   6         13.78         27.66        29.05 o
  -6  10   6         63.20         39.52        32.06 o
  -5  10   6        256.72        318.24        59.62 o
  -4  10   6          1.34         23.00        24.29 o
  -3  10   6        117.83        104.77        31.52 o
  -2  10   6         69.38         82.64        30.56 o
  -1  10   6          0.66         -9.57        21.70 o
   0  10   6         16.63         35.50        26.11 o
   1  10   6          0.92          0.53        22.63 o
   2  10   6         16.51         21.04        23.48 o
   3  10   6         33.91         62.41        27.21 o
   4  10   6        175.72        130.72        38.45 o
   5  10   6         21.81          1.83        32.42 o
   6  10   6          0.02         17.93        36.37 o
  -4  11   6         56.72         44.62        28.97 o
  -3  11   6         44.67         56.13        33.32 o
  -2  11   6         58.24         41.98        32.59 o
  -1  11   6          4.93          1.03        23.12 o
   0  11   6         12.01         18.74        23.84 o
   1  11   6          1.73          2.35        24.36 o
   2  11   6         55.39         60.12        31.30 o
   3  11   6          2.19          8.41        26.91 o
   4  11   6         46.79         38.53        30.39 o
 -11   0   7         24.74         28.63        22.17 o
  -9   0   7          6.70        -13.48        15.13 o
  -7   0   7       1437.86       1313.86        87.79 o
  -5   0   7        755.96        747.27        38.87 o
  -3   0   7       1439.51       1679.62        54.22 o
  -1   0   7        253.58        249.28        18.40 o
   1   0   7         34.29         42.02         9.05 o
   3   0   7          0.57          2.11         6.14 o
   5   0   7         99.53        101.93        15.27 o
   7   0   7          9.00          0.00        12.87 o
   9   0   7         42.42         15.52        19.23 o
  11   0   7        152.06        123.16        36.84 o
 -12   1   7         66.62         38.53        17.32 o
 -11   1   7         90.11         80.66        17.55 o
 -10   1   7         23.31         25.16        14.41 o
  -9   1   7         92.01         82.42        18.60 o
  -8   1   7        262.05        234.45        27.30 o
  -7   1   7         99.58         98.41        17.41 o
  -6   1   7        112.02        104.29        13.47 o
  -5   1   7          0.41          2.39         5.30 o
  -4   1   7       1794.27       1816.79        41.84 o
  -3   1   7       1522.64       1481.75       107.37 o
  -2   1   7         59.62         80.65         8.23 o
  -1   1   7        407.35        432.44        17.28 o
   0   1   7       1103.67       1054.82        24.88 o
   1   1   7        776.44        774.32        22.27 o
   2   1   7        641.95        670.72        20.98 o
   3   1   7       3926.07       4182.65        89.92 o
   4   1   7        131.94        113.46        16.95 o
   5   1   7        767.17        785.92        29.18 o
   6   1   7         92.48         91.94        10.95 o
   7   1   7        110.31        122.68        18.73 o
   8   1   7       1224.19       1214.97        59.21 o
   9   1   7        160.86        142.67        25.34 o
  10   1   7          7.66         23.79        15.58 o
  11   1   7          5.82          4.22        14.45 o
  12   1   7          8.15         -2.71        14.63 o
 -12   2   7         23.01         33.91        18.04 o
 -11   2   7        193.52        168.60        27.07 o
 -10   2   7          7.71         26.09        14.81 o
  -9   2   7        352.49        336.48        36.26 o
  -8   2   7         58.09         35.49        12.85 o
  -7   2   7        823.70        798.92        49.68 o
  -6   2   7         55.82         49.26        10.48 o
  -5   2   7       2285.04       1886.60       331.84 o
  -4   2   7        721.17        732.77        28.04 o
  -3   2   7         25.84         44.82         7.86 o
  -2   2   7       3800.78       4192.41       112.96 o
  -1   2   7        532.96        593.59        21.10 o
   0   2   7        843.70        820.29        25.87 o
   1   2   7          0.05          2.13         3.67 o
   2   2   7        278.76        275.95        12.99 o
   3   2   7       1651.02       1821.06        38.71 o
   4   2   7          0.25          5.61         5.75 o
   5   2   7        738.96        701.16        27.90 o
   6   2   7         34.58         43.96         8.93 o
   7   2   7        193.71        185.61        19.38 o
   8   2   7        562.23        583.81        42.25 o
   9   2   7         24.39         28.48        16.21 o
  10   2   7          0.04         -1.67        14.76 o
  11   2   7         12.29         17.94        14.86 o
  12   2   7         16.03         30.56        17.76 o
 -12   3   7         21.92         23.00        16.56 o
 -11   3   7         30.22         40.14        15.17 o
 -10   3   7        194.41        170.34        25.97 o
  -9   3   7          2.70          3.58        13.12 o
  -8   3   7        146.27        140.60        23.16 o
  -7   3   7        474.77        435.77        37.77 o
  -6   3   7        200.28        225.33        21.68 o
  -5   3   7         20.12         28.14         7.43 o
  -4   3   7        933.86        783.81       117.07 o
  -3   3   7       7820.88       8920.82       135.29 o
  -2   3   7       1247.08       1359.77        34.50 o
  -1   3   7        386.44        421.83        20.57 o
   0   3   7        172.15        161.47        17.27 o
   1   3   7        209.82        164.45        12.35 o
   2   3   7       3542.02       3614.51        53.85 o
   3   3   7       3730.17       3802.32        57.99 o
   4   3   7        919.71        916.03        31.19 o
   5   3   7        582.85        534.59        25.95 o
   6   3   7         12.55         13.74         7.37 o
   7   3   7        411.65        388.99        28.20 o
   8   3   7          0.22         -6.52        11.45 o
   9   3   7         57.76         81.60        20.05 o
  10   3   7         14.82         31.80        17.18 o
  11   3   7         63.96         56.28        20.05 o
 -11   4   7         49.81        102.81        28.14 o
 -10   4   7          2.40          1.96        14.02 o
  -9   4   7         21.85         30.01        17.45 o
  -8   4   7        313.17        137.01        64.13 o
  -7   4   7        348.27        346.11        28.41 o
  -6   4   7        202.28        214.12        26.09 o
  -5   4   7         18.61         29.19         8.11 o
  -4   4   7        785.84        869.43        33.49 o
  -3   4   7          7.44         13.25         6.44 o
  -2   4   7        215.67        211.32        13.04 o
  -1   4   7        243.07        241.02        17.48 o
   0   4   7        146.63        158.94        13.75 o
   1   4   7         11.35         15.48         3.85 o
   2   4   7        186.78        274.11        30.44 o
   3   4   7         42.84         40.62         6.84 o
   4   4   7        346.72        241.70        35.70 o
   5   4   7        532.69        533.11        26.62 o
   6   4   7         92.41        101.88        13.16 o
   7   4   7        104.36        102.82        16.09 o
   8   4   7        179.25        163.04        24.22 o
   9   4   7        124.82         96.88        24.10 o
  10   4   7         89.16        103.86        24.39 o
  11   4   7          4.70          8.36        14.36 o
 -11   5   7         33.13         37.91        23.36 o
 -10   5   7         54.73         60.37        27.57 o
  -9   5   7         18.98         29.41        20.32 o
  -8   5   7        502.77        482.57        49.87 o
  -7   5   7         29.40         28.78        15.03 o
  -6   5   7          0.13          0.95        12.62 o
  -5   5   7         27.60         24.62         9.24 o
  -4   5   7        446.10        442.79        30.02 o
  -3   5   7        466.12        467.25        29.90 o
  -2   5   7         96.54        116.87        14.57 o
  -1   5   7         16.43         14.04         9.89 o
   0   5   7        166.11        195.49        17.49 o
   1   5   7        399.54        449.88        31.07 o
   2   5   7         66.46         65.68         7.73 o
   3   5   7        109.09        101.71        14.56 o
   4   5   7          3.02         13.99         7.98 o
   5   5   7        169.56        169.75        18.04 o
   6   5   7        163.04        151.28        18.45 o
   7   5   7          1.79         -6.93        11.96 o
   8   5   7         37.41         26.98        18.87 o
   9   5   7         76.75         72.66        22.14 o
  10   5   7         15.21         31.97        22.25 o
  11   5   7         53.20         45.58        21.31 o
 -10   6   7          0.91         -3.10        19.52 o
  -9   6   7        191.24        240.08        39.29 o
  -8   6   7         33.77         60.68        25.71 o
  -7   6   7          0.17          8.32        17.51 o
  -6   6   7         59.73         56.37        18.16 o
  -5   6   7          0.83          4.88        11.71 o
  -4   6   7          0.16          1.78         9.11 o
  -3   6   7          3.71          2.63        10.00 o
  -2   6   7        131.08        129.43        17.37 o
  -1   6   7        319.85        275.17        35.60 o
   0   6   7          8.80          6.53        10.18 o
   1   6   7        617.12        639.27        45.62 o
   2   6   7        128.37        140.81        22.04 o
   3   6   7        102.15        124.49        21.72 o
   4   6   7          6.07          4.50        10.61 o
   5   6   7        112.02         90.15        27.89 o
   6   6   7         46.75         33.63        18.60 o
   7   6   7        204.67        186.81        33.14 o
   8   6   7         33.91         36.74        25.36 o
   9   6   7         19.90         39.84        27.32 o
  10   6   7         20.08         -3.45        23.99 o
 -10   7   7         12.20         46.94        26.71 o
  -9   7   7         18.54         18.82        22.47 o
  -8   7   7         27.75         24.77        22.60 o
  -7   7   7         80.77         71.61        21.40 o
  -6   7   7         33.93         37.69        15.21 o
  -5   7   7          0.37          8.44        12.15 o
  -4   7   7         11.45         17.11        12.25 o
  -3   7   7         13.14         10.71        14.73 o
  -2   7   7        790.34        944.43        59.80 o
  -1   7   7        133.81        142.55        25.93 o
   0   7   7        205.69        181.36        27.19 o
   1   7   7          3.48         -1.80        12.77 o
   2   7   7        269.45        308.38        33.25 o
   3   7   7        358.22        369.07        37.72 o
   4   7   7         38.89         43.48        17.90 o
   5   7   7         60.21         75.53        19.68 o
   6   7   7         85.34         85.36        24.10 o
   7   7   7          0.99         -0.95        18.15 o
   8   7   7         10.04         13.96        22.58 o
   9   7   7          0.23          4.30        36.78 o
  -9   8   7        200.54        238.63        42.87 o
  -8   8   7        114.52        176.78        46.68 o
  -7   8   7        246.85        289.44        46.09 o
  -6   8   7         21.09         24.07        18.58 o
  -5   8   7         57.59         70.98        28.26 o
  -4   8   7         45.50         58.63        22.49 o
  -3   8   7        662.44        673.40        53.40 o
  -2   8   7         52.69         50.87        19.90 o
  -1   8   7         82.38         94.58        22.80 o
   0   8   7        142.38        183.26        29.44 o
   1   8   7        371.41        402.21        41.11 o
   2   8   7        138.34        157.07        26.89 o
   3   8   7        434.07        484.74        58.65 o
   4   8   7        216.12        217.53        31.68 o
   5   8   7          6.23         41.21        34.12 o
   6   8   7          2.78         19.22        20.72 o
   7   8   7          4.28         15.62        22.05 o
   8   8   7         18.84         35.78        21.14 o
  -7   9   7         28.85         70.66        29.59 o
  -6   9   7         45.46         58.87        30.37 o
  -5   9   7        104.98        134.64        33.78 o
  -4   9   7          3.74         13.34        18.76 o
  -3   9   7        462.17        416.94        45.13 o
  -2   9   7        312.97        327.64        45.93 o
  -1   9   7        224.26        302.30        38.60 o
   0   9   7         22.04         20.09        18.66 o
   1   9   7          0.31          1.59        15.67 o
   2   9   7          0.71         -5.83        16.79 o
   3   9   7        535.81        657.51        57.01 o
   4   9   7          2.81         -0.04        17.46 o
   5   9   7        350.75        443.95        46.93 o
   6   9   7         27.96         49.18        25.05 o
   7   9   7         90.79        121.44        30.23 o
  -6  10   7          3.80          3.65        26.23 o
  -5  10   7         48.83         65.05        26.77 o
  -4  10   7         63.37         54.08        22.58 o
  -3  10   7          7.51         15.85        18.30 o
  -2  10   7        213.64        315.78        42.39 o
  -1  10   7        146.77        163.39        32.74 o
   0  10   7        213.34        240.50        45.89 o
   1  10   7         12.91         43.37        42.82 o
   2  10   7        319.00        357.02        56.34 o
   3  10   7        176.96        200.94        40.60 o
   4  10   7         22.28         17.07        25.84 o
   5  10   7         43.69         38.64        59.95 o
   6  10   7         18.75         47.40        38.69 o
  -4  11   7          0.47         25.88        30.65 o
  -3  11   7         72.18         78.64        33.32 o
  -2  11   7         55.57         66.63        31.82 o
  -1  11   7        179.00        218.06        44.11 o
   0  11   7         33.73         71.78        31.07 o
   1  11   7          2.88          8.39        25.98 o
   2  11   7          9.62         31.45        27.35 o
   3  11   7         17.12         42.34        27.46 o
   4  11   7          7.56         34.96        42.23 o
 -12   0   8         30.31         45.39        26.51 o
 -10   0   8        526.71        610.10        71.37 o
  -8   0   8        297.96        264.40        42.32 o
  -6   0   8       1971.52       1966.10        68.20 o
  -4   0   8        199.50        156.52        17.66 o
  -2   0   8        263.18        187.71        58.60 o
   0   0   8       7555.76       7646.89       106.30 o
   2   0   8         45.55         62.00        10.36 o
   4   0   8        825.70        383.59       271.85 o
   6   0   8        395.17        364.80        29.04 o
   8   0   8        480.64        505.98        61.68 o
  10   0   8          6.92          7.98        18.85 o
  12   0   8          6.74         17.58        20.71 o
 -12   1   8         31.94         33.37        16.93 o
 -11   1   8        115.83        134.68        22.89 o
 -10   1   8         18.39         14.14        12.55 o
  -9   1   8         66.74         60.93        18.18 o
  -8   1   8         77.79         65.33        16.98 o
  -7   1   8        677.37        665.31        45.90 o
  -6   1   8         98.41         94.26        13.20 o
  -5   1   8        299.60        267.56        17.92 o
  -4   1   8        534.65        527.05        23.35 o
  -3   1   8         68.27         50.39        10.88 o
  -2   1   8          3.57         14.90         5.23 o
  -1   1   8       4164.75       4617.08        63.10 o
   0   1   8          5.81          9.41         4.22 o
   1   1   8          8.18          5.87         4.32 o
   2   1   8        591.93        553.88        20.44 o
   3   1   8        401.04        347.26        22.13 o
   4   1   8       1470.62       1417.39        68.13 o
   5   1   8       1449.93       1592.08        57.19 o
   6   1   8        328.77        335.71        20.83 o
   7   1   8        463.19        499.98        29.66 o
   8   1   8         27.09         21.76        12.63 o
   9   1   8          2.87         13.07        14.26 o
  10   1   8        158.06        178.84        26.31 o
  11   1   8          1.96         -1.86        13.52 o
  12   1   8         25.43         26.84        16.84 o
 -12   2   8         25.27         36.97        16.64 o
 -11   2   8        287.85        296.25        35.12 o
 -10   2   8        264.51        199.62        28.65 o
  -9   2   8        472.96        404.64        39.08 o
  -8   2   8          1.91          7.74        11.59 o
  -7   2   8         59.90         44.38        13.73 o
  -6   2   8         13.43         21.19         8.59 o
  -5   2   8         52.70         59.25         9.34 o
  -4   2   8       2911.51       3106.03        64.58 o
  -3   2   8       1433.56       1580.92        40.87 o
  -2   2   8       2053.74       2224.01        47.73 o
  -1   2   8          7.45         12.00         4.27 o
   0   2   8        991.38        985.31        34.13 o
   1   2   8       1008.12       1029.01        33.68 o
   2   2   8        685.64        694.84        22.34 o
   3   2   8       2762.65       2836.15        57.70 o
   4   2   8       4314.68       4501.15       236.14 o
   5   2   8          1.50          1.71         5.39 o
   6   2   8         53.44         59.80         9.70 o
   7   2   8         96.97         98.49        15.35 o
   8   2   8          2.43          1.14        12.56 o
   9   2   8        843.76        878.55        62.95 o
  10   2   8         43.82         40.54        17.22 o
  11   2   8          6.42          2.83        14.77 o
  12   2   8          0.83         -0.99        17.93 o
 -11   3   8          5.29          8.38        14.38 o
 -10   3   8         65.73         67.76        18.28 o
  -9   3   8        704.91        689.73        52.29 o
  -8   3   8        218.49        246.91        36.55 o
  -7   3   8        392.56        244.50        74.79 o
  -6   3   8        117.05        104.45        14.96 o
  -5   3   8         98.88        103.65        12.53 o
  -4   3   8       1025.75       1020.05        34.95 o
  -3   3   8        597.60        513.50        23.61 o
  -2   3   8        955.46       1094.74        32.18 o
  -1   3   8        190.34        173.98        11.46 o
   0   3   8        109.02        105.12         8.93 o
   1   3   8          0.01         -2.41         3.88 o
   2   3   8         54.53         66.41         6.36 o
   3   3   8       5609.52       6031.99        86.32 o
   4   3   8        731.04        543.40        97.35 o
   5   3   8        207.66        222.40        16.81 o
   6   3   8         91.46        101.73        14.79 o
   7   3   8         21.52         20.85         9.71 o
   8   3   8         47.60         53.41        15.41 o
   9   3   8        378.75        354.22        41.11 o
  10   3   8        134.16        131.39        30.31 o
  11   3   8          9.73         16.33        17.24 o
 -11   4   8         34.88         18.87        20.30 o
 -10   4   8        399.17        380.70        49.38 o
  -9   4   8          2.43         11.92        14.52 o
  -8   4   8        154.31        128.94        23.66 o
  -7   4   8        409.45        425.58        34.17 o
  -6   4   8        150.24        139.80        19.31 o
  -5   4   8        390.29        361.11        28.77 o
  -4   4   8        609.23        624.59        28.99 o
  -3   4   8        389.55        405.87        21.79 o
  -2   4   8        721.71        710.04        23.02 o
  -1   4   8         15.81         15.09         6.90 o
   0   4   8        550.14        527.63        22.51 o
   1   4   8        634.62        632.49        26.36 o
   2   4   8       2512.53       2462.86        47.28 o
   3   4   8        464.69        375.03        18.16 o
   4   4   8        504.88        533.75        24.50 o
   5   4   8         71.55         75.11        10.25 o
   6   4   8        441.71        383.04        27.82 o
   7   4   8        486.30        467.04        38.26 o
   8   4   8        433.31        428.33        45.98 o
   9   4   8         76.29         92.24        26.59 o
  10   4   8        112.84        121.04        27.34 o
  11   4   8          0.73          7.36        18.69 o
 -11   5   8         57.16         69.39        26.55 o
 -10   5   8          1.90          2.14        18.75 o
  -9   5   8         94.12        114.64        32.66 o
  -8   5   8        206.11        205.19        37.33 o
  -7   5   8          1.89          6.56        13.34 o
  -6   5   8        207.53        194.68        25.29 o
  -5   5   8        399.33        358.42        28.21 o
  -4   5   8         72.35         70.19        13.61 o
  -3   5   8         57.50         55.37        11.81 o
  -2   5   8         28.22         30.86         9.27 o
  -1   5   8       1524.90       1457.12        62.51 o
   0   5   8         20.73         21.54        10.17 o
   1   5   8         33.74         45.37        12.54 o
   2   5   8        169.57        177.60        23.08 o
   3   5   8          1.47          2.24         9.76 o
   4   5   8       1834.35       1717.06        57.09 o
   5   5   8         17.33         27.25         9.48 o
   6   5   8          3.35          8.77         9.17 o
   7   5   8          1.97          1.08        12.84 o
   8   5   8        129.37        137.28        27.61 o
   9   5   8         17.11          5.59        17.86 o
  10   5   8          6.28         21.02        17.79 o
  11   5   8          8.95         15.69        16.02 o
 -10   6   8         83.04        115.10        29.96 o
  -9   6   8         47.00         33.38        21.57 o
  -8   6   8         84.80        121.36        30.02 o
  -7   6   8         13.48         16.15        15.15 o
  -6   6   8        618.91        577.99        44.19 o
  -5   6   8          5.89          5.18        10.16 o
  -4   6   8        185.30        224.97        23.50 o
  -3   6   8         12.68         11.56         9.67 o
  -2   6   8        665.10        670.46        46.18 o
  -1   6   8        609.35        622.31        46.53 o
   0   6   8         44.81         34.19        14.08 o
   1   6   8        246.26        226.97        27.38 o
   2   6   8        209.32        192.60        25.63 o
   3   6   8         43.64         59.78        16.03 o
   4   6   8        477.37        434.41        38.43 o
   5   6   8        810.18        715.27        88.29 o
   6   6   8          4.03         15.65        18.77 o
   7   6   8         33.35         46.24        22.75 o
   8   6   8         17.17         60.85        34.29 o
   9   6   8          4.70         12.30        24.66 o
  10   6   8          2.11         25.16        27.75 o
  -9   7   8        259.37        359.78        49.12 o
  -8   7   8          0.97         14.58        17.75 o
  -7   7   8         39.60         37.95        18.54 o
  -6   7   8          7.68         -1.38        13.61 o
  -5   7   8        184.63        173.16        27.60 o
  -4   7   8        123.38        125.64        24.23 o
  -3   7   8        507.71        500.30        42.96 o
  -2   7   8          2.24          0.31        13.31 o
  -1   7   8          0.06         18.94        15.20 o
   0   7   8         71.47         62.15        19.29 o
   1   7   8         71.13         61.96        18.05 o
   2   7   8        116.28        118.00        22.93 o
   3   7   8        141.57        170.74        27.70 o
   4   7   8        287.12        370.90        40.25 o
   5   7   8        159.54        140.81        27.84 o
   6   7   8         18.70         20.04        18.88 o
   7   7   8         23.49         23.35        21.41 o
   8   7   8         11.04         27.54        30.25 o
   9   7   8          5.45         14.03        27.88 o
  -8   8   8         11.52         26.05        31.65 o
  -7   8   8          2.09         -9.78        21.42 o
  -6   8   8         37.01         51.21        23.50 o
  -5   8   8          1.99         27.27        24.14 o
  -4   8   8         23.00          4.08        15.35 o
  -3   8   8          8.79         -2.64        16.29 o
  -2   8   8        279.58        340.45        40.44 o
  -1   8   8        270.85        276.54        36.73 o
   0   8   8        541.73        586.35        50.20 o
   1   8   8        287.22        337.77        37.83 o
   2   8   8        194.83        178.50        28.90 o
   3   8   8          7.27         10.79        14.66 o
   4   8   8        144.58        160.13        38.87 o
   5   8   8         10.36         11.11        17.16 o
   6   8   8         22.59         10.38        20.50 o
   7   8   8          6.71         24.31        18.38 o
   8   8   8          4.77         18.95        20.17 o
  -7   9   8          0.11          5.83        27.40 o
  -6   9   8          0.02         -0.99        19.65 o
  -5   9   8         41.28         53.77        24.85 o
  -4   9   8         78.15         81.69        24.98 o
  -3   9   8         98.30         88.11        26.40 o
  -2   9   8        316.00        353.75        42.53 o
  -1   9   8         77.87         91.24        29.25 o
   0   9   8          0.00         16.60        19.17 o
   1   9   8        115.27        109.80        26.12 o
   2   9   8         73.46         59.90        21.02 o
   3   9   8          0.77         14.77        17.68 o
   4   9   8         44.40         47.29        22.32 o
   5   9   8        146.72        150.19        29.11 o
   6   9   8          0.01         15.52        21.19 o
   7   9   8         18.09         17.75        23.00 o
  -6  10   8          0.25        -12.85        26.60 o
  -5  10   8          1.14         17.53        24.27 o
  -4  10   8          7.33         14.75        18.05 o
  -3  10   8          1.57        -18.61        18.61 o
  -2  10   8         55.50         52.50        22.95 o
  -1  10   8         31.94         56.00        22.40 o
   0  10   8         95.01        149.39        30.93 o
   1  10   8         49.92         62.02        22.45 o
   2  10   8        194.58        282.41        39.93 o
   3  10   8         23.64         22.93        23.97 o
   4  10   8         82.02        174.00        57.27 o
   5  10   8          6.55         33.34        38.00 o
   6  10   8          4.46        -12.49        33.91 o
  -3  11   8          0.10         24.75        30.00 o
  -2  11   8         54.33         95.27        35.07 o
  -1  11   8         52.45         44.28        29.20 o
   0  11   8         28.73         40.27        29.48 o
   1  11   8          0.52        -10.02        25.25 o
   2  11   8          7.19         40.56        29.24 o
   3  11   8          2.67         11.55        26.75 o
 -11   0   9        218.11        211.72        47.12 o
  -9   0   9        599.70        554.12        63.09 o
  -7   0   9       1619.91       1472.24        97.89 o
  -5   0   9       1027.53       1090.07        52.12 o
  -3   0   9       1790.00       1850.27        60.96 o
  -1   0   9       1612.16       1462.18        51.81 o
   1   0   9       2467.35       2280.68        62.97 o
   3   0   9       2638.95       2687.93        70.88 o
   5   0   9       2760.25       2967.32        84.98 o
   7   0   9         25.83         69.15        22.35 o
   9   0   9          6.97         -8.34        18.32 o
  11   0   9        218.85        228.71        61.29 o
 -12   1   9         12.10         15.80        15.44 o
 -11   1   9         20.52         13.31        12.76 o
 -10   1   9         16.62         20.02        13.04 o
  -9   1   9         70.29         71.39        18.13 o
  -8   1   9         89.12         75.06        17.01 o
  -7   1   9       1374.83       1436.01        68.25 o
  -6   1   9        329.25        290.15        23.21 o
  -5   1   9        407.92        435.23        24.37 o
  -4   1   9        491.73        464.69        29.75 o
  -3   1   9        205.47        232.52        18.19 o
  -2   1   9        601.23        566.77        22.96 o
  -1   1   9        613.84        567.15        21.60 o
   0   1   9        237.73        200.93        12.82 o
   1   1   9         34.92         28.28         5.66 o
   2   1   9       3156.48       3140.45       108.64 o
   3   1   9        192.54        229.87        14.63 o
   4   1   9       1670.18       1642.33        54.16 o
   5   1   9         18.24         18.42         6.86 o
   6   1   9          8.22          4.18         7.18 o
   7   1   9         10.82          8.72         9.53 o
   8   1   9         45.11         45.62        16.40 o
   9   1   9         19.65         24.62        15.44 o
  10   1   9          5.46          5.84        14.69 o
  11   1   9         49.52         34.91        16.53 o
  12   1   9         63.66         49.61        19.35 o
 -12   2   9         53.18         75.93        20.63 o
 -11   2   9         33.19         29.05        14.77 o
 -10   2   9          1.63         -6.66        13.43 o
  -9   2   9        261.87        210.02        28.30 o
  -8   2   9        627.08        656.91        48.58 o
  -7   2   9       1076.63       1039.30        57.61 o
  -6   2   9          8.69         24.18         9.07 o
  -5   2   9        159.78        148.70        14.33 o
  -4   2   9        911.33        673.67       121.90 o
  -3   2   9        107.78        139.63        13.06 o
  -2   2   9        577.05        539.10        22.34 o
  -1   2   9          5.07         12.89         4.79 o
   0   2   9         52.34         48.17         6.08 o
   1   2   9          5.29          1.93         4.84 o
   2   2   9        170.29        193.09        11.82 o
   3   2   9         17.93         81.16        31.51 o
   4   2   9        146.61        170.65        14.02 o
   5   2   9         31.06         31.87         8.44 o
   6   2   9        454.73        459.52        25.51 o
   7   2   9          2.48         -2.00         8.67 o
   8   2   9        136.24        160.84        23.66 o
   9   2   9        105.54        178.63        70.46 o
  10   2   9         41.15         24.86        13.77 o
  11   2   9         82.26         77.52        25.02 o
 -11   3   9          0.90         12.67        15.26 o
 -10   3   9          3.78          6.79        14.82 o
  -9   3   9        495.81        579.64        48.80 o
  -8   3   9        219.26        164.61        24.34 o
  -7   3   9       1186.86       1006.92       110.42 o
  -6   3   9         26.57         20.39        10.77 o
  -5   3   9       1465.16       1552.10        73.73 o
  -4   3   9          0.01          3.72         5.93 o
  -3   3   9       1416.69       1656.29        50.74 o
  -2   3   9         23.36         24.65         6.70 o
  -1   3   9         35.20         55.74         7.82 o
   0   3   9        339.93        304.24        16.97 o
   1   3   9          3.39         11.18         5.09 o
   2   3   9        280.90        230.07        17.17 o
   3   3   9         25.91         30.74         5.84 o
   4   3   9          2.46          6.59         5.17 o
   5   3   9         16.84         20.53         7.64 o
   6   3   9          0.21          1.24         6.43 o
   7   3   9         41.37         38.27        10.54 o
   8   3   9          4.90          2.80        14.62 o
   9   3   9          4.25         14.31        16.30 o
  10   3   9        142.24        158.64        37.19 o
  11   3   9          3.58          5.43        15.48 o
 -11   4   9        192.63        180.01        36.42 o
 -10   4   9        124.95        117.75        30.65 o
  -9   4   9         24.86         13.31        17.83 o
  -8   4   9          5.64         -7.24        15.51 o
  -7   4   9         29.88         34.50        14.28 o
  -6   4   9          8.74         11.10         9.85 o
  -5   4   9        227.40        210.18        17.94 o
  -4   4   9        442.06        446.26        27.24 o
  -3   4   9         58.78         56.82        11.43 o
  -2   4   9        942.20        899.98        35.91 o
  -1   4   9        161.73        162.34        13.85 o
   0   4   9       1332.53       1237.10        54.04 o
   1   4   9        185.53        195.25        13.08 o
   2   4   9        626.77        581.62        27.28 o
   3   4   9        276.60        260.47        20.53 o
   4   4   9          6.96          5.12         7.36 o
   5   4   9        482.52        459.77        29.58 o
   6   4   9        244.51        226.42        21.52 o
   7   4   9          3.04         -0.77        11.50 o
   8   4   9        150.48        140.33        46.35 o
   9   4   9         13.46         27.71        18.31 o
  10   4   9        132.42        171.66        44.13 o
  11   4   9          9.22          6.53        16.03 o
 -11   5   9         46.38         49.22        28.26 o
 -10   5   9         30.33         48.81        24.39 o
  -9   5   9        379.62        451.98        55.37 o
  -8   5   9         36.33         52.41        23.60 o
  -7   5   9         85.92         81.44        21.73 o
  -6   5   9          3.34          1.95        12.87 o
  -5   5   9        377.48        363.91        27.87 o
  -4   5   9        914.95        856.79        42.38 o
  -3   5   9         49.96         46.62        12.10 o
  -2   5   9        181.48        181.18        18.40 o
  -1   5   9         26.39         23.11        10.76 o
   0   5   9        250.07        221.16        24.67 o
   1   5   9         68.23         58.32        14.43 o
   2   5   9        391.17        346.91        31.44 o
   3   5   9         39.10         19.36        10.95 o
   4   5   9          9.61         21.03        11.62 o
   5   5   9         60.41         55.84        22.75 o
   6   5   9       1124.31       1068.11        49.52 o
   7   5   9        100.82         98.70        20.94 o
   8   5   9          0.58         25.78        18.03 o
   9   5   9          1.45          7.36        17.10 o
  10   5   9          5.48         -0.22        16.93 o
 -10   6   9         18.43         28.89        22.20 o
  -9   6   9         34.37         20.67        21.27 o
  -8   6   9         32.42         51.93        23.65 o
  -7   6   9          7.83         22.89        16.69 o
  -6   6   9        114.00        101.53        21.44 o
  -5   6   9          0.90          7.93        11.37 o
  -4   6   9        172.20        165.14        26.22 o
  -3   6   9        143.54        137.08        23.89 o
  -2   6   9         35.65         41.97        16.18 o
  -1   6   9        165.27        195.35        26.46 o
   0   6   9         15.97         11.10        11.62 o
   1   6   9       1283.95       1259.53        65.09 o
   2   6   9         49.32         35.78        13.88 o
   3   6   9        373.43        417.45        38.85 o
   4   6   9        145.57        145.71        24.03 o
   5   6   9        627.71        650.77        48.34 o
   6   6   9        244.58        239.30        37.35 o
   7   6   9        274.44        283.38        57.22 o
   8   6   9        130.07        109.80        34.62 o
   9   6   9        354.28        544.90        74.97 o
  10   6   9         15.73         43.18        32.03 o
  -9   7   9         16.19         34.53        31.03 o
  -8   7   9         31.98         34.03        31.69 o
  -7   7   9          7.90          5.18        23.57 o
  -6   7   9          0.69         -2.85        16.97 o
  -5   7   9         54.28         40.09        19.10 o
  -4   7   9          5.96          9.08        14.18 o
  -3   7   9         46.78         31.61        16.50 o
  -2   7   9        717.53        724.03        53.33 o
  -1   7   9         55.29         59.53        18.36 o
   0   7   9        812.13        811.64        54.61 o
   1   7   9        162.96        145.33        24.48 o
   2   7   9         24.25         15.83        13.41 o
   3   7   9        362.52        334.80        35.90 o
   4   7   9         54.50         83.05        20.76 o
   5   7   9        158.00        131.33        25.07 o
   6   7   9        108.93        166.41        34.38 o
   7   7   9        127.77        137.25        32.98 o
   8   7   9         26.21         10.39        30.01 o
   9   7   9          3.69         34.57        26.61 o
  -8   8   9         33.87         40.09        32.89 o
  -7   8   9         30.74         50.29        35.82 o
  -6   8   9          3.30         21.66        20.46 o
  -5   8   9         10.89         -3.84        19.15 o
  -4   8   9         76.50         77.58        23.01 o
  -3   8   9         54.03         76.72        24.47 o
  -2   8   9          5.14         22.77        17.14 o
  -1   8   9         45.36         52.01        20.32 o
   0   8   9        126.66        152.22        28.79 o
   1   8   9          0.37          8.55        14.82 o
   2   8   9         73.57         53.59        20.47 o
   3   8   9         58.51         39.37        21.75 o
   4   8   9        314.97        349.11        39.77 o
   5   8   9         18.57         11.65        17.76 o
   6   8   9         50.28         39.03        25.03 o
   7   8   9         20.41         33.71        20.53 o
   8   8   9         15.76         27.23        23.62 o
  -7   9   9         42.78         25.46        25.45 o
  -6   9   9          2.78         26.57        23.72 o
  -5   9   9         21.00         20.42        21.58 o
  -4   9   9          7.35         -3.88        20.15 o
  -3   9   9        200.88        237.53        35.12 o
  -2   9   9        226.62        245.57        36.56 o
  -1   9   9        110.46        134.09        29.60 o
   0   9   9          0.26          2.94        17.24 o
   1   9   9         21.57         34.63        19.57 o
   2   9   9         10.34         10.75        17.39 o
   3   9   9          9.99         25.81        17.88 o
   4   9   9         40.19         35.95        20.36 o
   5   9   9         79.51         73.38        24.99 o
   6   9   9          1.83        -17.77        19.55 o
   7   9   9         12.50         47.02        26.98 o
  -5  10   9         24.14         56.08        26.80 o
  -4  10   9         40.79        165.32       119.28 o
  -3  10   9         11.70          7.58        19.31 o
  -2  10   9          0.56          1.56        20.37 o
  -1  10   9        244.83        224.55        33.79 o
   0  10   9         81.33         99.12        24.60 o
   1  10   9          0.98         -1.03        16.06 o
   2  10   9          7.32         13.25        22.17 o
   3  10   9        173.55        148.37        29.70 o
   4  10   9          0.01          8.63        19.22 o
   5  10   9          2.85          6.91        22.89 o
  -3  11   9         45.03         40.60        31.21 o
  -2  11   9          8.39         11.26        33.37 o
  -1  11   9         23.33         40.05        27.71 o
   0  11   9         40.84         73.05        33.86 o
   1  11   9         78.67        118.92        36.67 o
   2  11   9          0.35          7.56        40.43 o
 -12   0  10         28.98         12.30        23.53 o
 -10   0  10          9.93         18.94        21.80 o
  -8   0  10        533.40        508.34        61.53 o
  -6   0  10        830.68        786.78        46.49 o
  -4   0  10        201.68        268.69        25.85 o
  -2   0  10       3199.51       3336.61       167.26 o
   0   0  10       3506.84       3471.08        77.71 o
   2   0  10        159.88        182.73        19.97 o
   4   0  10        654.21        698.92        40.08 o
   6   0  10        836.84        835.04        48.76 o
   8   0  10       1304.98       1379.13       121.82 o
  10   0  10       1162.81       1196.78       128.34 o
 -12   1  10         38.15         23.92        16.81 o
 -11   1  10          2.87         -5.07        11.98 o
 -10   1  10         40.21         34.62        15.33 o
  -9   1  10          3.11          4.18        13.10 o
  -8   1  10        425.43        448.28        40.65 o
  -7   1  10        220.73        203.53        25.48 o
  -6   1  10         52.27         57.55        12.61 o
  -5   1  10       2271.55       2381.71        57.15 o
  -4   1  10        610.08        556.08        53.36 o
  -3   1  10        321.43        370.44        20.44 o
  -2   1  10        157.58        177.09        14.06 o
  -1   1  10        479.13        482.06        20.65 o
   0   1  10        198.72        155.97        22.43 o
   1   1  10        261.91        292.36        16.35 o
   2   1  10        179.94        152.23        17.94 o
   3   1  10        757.11        779.30        27.98 o
   4   1  10          2.70          4.09         5.51 o
   5   1  10        485.45        426.20        23.43 o
   6   1  10        319.42        311.33        20.60 o
   7   1  10        689.14        678.77        36.17 o
   8   1  10         10.12         16.09        12.99 o
   9   1  10          7.75          9.81        13.88 o
  10   1  10        141.78        115.33        23.29 o
  11   1  10        450.25        575.69        64.04 o
 -11   2  10        450.63        555.52        53.14 o
 -10   2  10        630.31        632.32        51.81 o
  -9   2  10        270.95        296.30        42.13 o
  -8   2  10          1.07         -3.29        10.50 o
  -7   2  10          0.14         -4.87         9.42 o
  -6   2  10          0.06         -7.04         7.04 o
  -5   2  10         43.93         39.51         9.18 o
  -4   2  10        433.18        487.62        25.21 o
  -3   2  10        342.68        282.16        18.93 o
  -2   2  10          0.03          4.14         5.01 o
  -1   2  10       3314.93       3535.29        60.72 o
   0   2  10       2170.61       2212.59        56.20 o
   1   2  10          0.37         10.47         5.40 o
   2   2  10        759.43        752.30        26.23 o
   3   2  10        564.57        566.52        23.64 o
   4   2  10         86.90         90.02        10.76 o
   5   2  10        394.56        388.51        22.12 o
   6   2  10         21.62         17.43         8.18 o
   7   2  10        449.77        480.17        36.11 o
   8   2  10          0.02         -4.51        12.93 o
   9   2  10         10.93          9.35        17.13 o
  10   2  10        242.13        254.62        46.31 o
  11   2  10         11.69         33.13        22.17 o
 -11   3  10         54.53         45.44        16.14 o
 -10   3  10          0.80         -2.64        12.66 o
  -9   3  10        155.95        182.64        31.30 o
  -8   3  10        389.11        349.81        36.19 o
  -7   3  10        856.41        796.99        51.44 o
  -6   3  10        512.26        435.25        30.33 o
  -5   3  10         89.54         72.55        18.35 o
  -4   3  10        442.62        410.42        23.76 o
  -3   3  10        362.34        376.52        21.74 o
  -2   3  10       2858.98       3189.56       104.58 o
  -1   3  10         24.21         28.38         6.11 o
   0   3  10        451.98        394.29        20.87 o
   1   3  10         13.53         19.50         6.16 o
   2   3  10        503.44        477.98        26.73 o
   3   3  10        650.40        656.83        34.83 o
   4   3  10        113.67        119.21        14.78 o
   5   3  10         29.04         20.09         8.70 o
   6   3  10         76.07         82.85        13.51 o
   7   3  10          0.00         -3.63        11.09 o
   8   3  10          0.25         21.28        15.64 o
   9   3  10          4.29         -1.52        13.37 o
  10   3  10         21.92          1.17        13.89 o
  11   3  10         11.67         -7.46        15.94 o
 -11   4  10         73.53         65.75        24.47 o
 -10   4  10         13.94          8.35        18.73 o
  -9   4  10        233.48        238.60        36.78 o
  -8   4  10         56.50         87.92        23.34 o
  -7   4  10        492.77        539.18        52.23 o
  -6   4  10        208.08        167.91        22.77 o
  -5   4  10        145.08        173.50        18.50 o
  -4   4  10          4.60          8.21         8.32 o
  -3   4  10         44.95         34.14         9.87 o
  -2   4  10       1383.98       1418.53        45.77 o
  -1   4  10        250.33        232.89        24.39 o
   0   4  10        152.44        129.52        19.22 o
   1   4  10       1797.17       1605.84        64.70 o
   2   4  10        316.70        312.10        20.53 o
   3   4  10         92.84         91.93        12.77 o
   4   4  10        143.76        138.89        16.35 o
   5   4  10        195.99        151.50        44.65 o
   6   4  10          0.01          9.06         9.12 o
   7   4  10          1.05          3.79        11.48 o
   8   4  10         38.99         35.04        17.82 o
   9   4  10         11.09         10.69        17.17 o
  10   4  10          2.14         25.60        17.33 o
  11   4  10         40.73         42.28        34.43 o
 -10   5  10          1.05         47.70        24.85 o
  -9   5  10         41.97         31.50        21.76 o
  -8   5  10          4.97         13.54        16.49 o
  -7   5  10         26.85         40.74        18.16 o
  -6   5  10       1025.34        876.27        81.61 o
  -5   5  10          1.94         -1.51         9.17 o
  -4   5  10          1.01         11.98         9.41 o
  -3   5  10        127.98        111.92        19.87 o
  -2   5  10         82.14         93.30        18.35 o
  -1   5  10       1352.31       1192.22        58.68 o
   0   5  10        373.20        360.72        33.04 o
   1   5  10        126.39        146.06        21.94 o
   2   5  10        371.99        342.84        31.87 o
   3   5  10        530.43        516.88        40.92 o
   4   5  10         29.06         24.80        13.55 o
   5   5  10        243.88        248.67        27.73 o
   6   5  10          5.13         -3.06        11.24 o
   7   5  10          1.15         10.87        16.29 o
   8   5  10          0.22          2.14        19.91 o
   9   5  10          0.52         12.34        23.24 o
  10   5  10          0.13          9.04        23.74 o
 -10   6  10         13.53          5.02        27.26 o
  -9   6  10         28.25         41.26        21.16 o
  -8   6  10        102.03         73.41        27.42 o
  -7   6  10          5.84         -1.38        14.86 o
  -6   6  10        280.08        246.44        37.60 o
  -5   6  10          0.05          3.88        13.17 o
  -4   6  10         78.22         75.25        19.92 o
  -3   6  10          9.82         28.32        15.04 o
  -2   6  10        201.16        189.07        27.87 o
  -1   6  10        282.40        250.62        30.38 o
   0   6  10        762.88        647.90        46.79 o
   1   6  10         20.01         12.50        11.96 o
   2   6  10          8.11          7.12        10.44 o
   3   6  10         23.93         22.55        12.75 o
   4   6  10         40.48         52.49        16.26 o
   5   6  10        409.23        405.81        44.08 o
   6   6  10         27.90         46.70        22.23 o
   7   6  10          4.07          8.55        17.61 o
   8   6  10         10.09         33.25        25.12 o
   9   6  10         17.45         15.88        25.77 o
  10   6  10         39.35         58.53        35.90 o
  -9   7  10         35.54         35.63        34.62 o
  -8   7  10         27.14         26.96        30.18 o
  -7   7  10        237.92        279.58        51.88 o
  -6   7  10         40.50         48.97        23.49 o
  -5   7  10         70.21         97.11        24.47 o
  -4   7  10          7.63         -1.12        14.17 o
  -3   7  10         94.35        111.70        24.11 o
  -2   7  10       1119.72       1084.40        67.51 o
  -1   7  10          0.98          1.26        13.39 o
   0   7  10        386.52        376.24        39.59 o
   1   7  10          0.02         -1.31        12.62 o
   2   7  10          6.27         -2.69        12.16 o
   3   7  10         53.80         53.31        18.22 o
   4   7  10        218.43        209.53        45.45 o
   5   7  10        215.64        263.84        35.44 o
   6   7  10         78.33         56.07        26.27 o
   7   7  10         21.92         38.22        22.38 o
   8   7  10         16.87         45.71        23.25 o
   9   7  10         10.30         42.85        29.81 o
  -8   8  10         28.65          6.66        44.06 o
  -7   8  10         21.27         27.77        27.63 o
  -6   8  10          7.30         -8.98        18.46 o
  -5   8  10          0.14          8.11        20.53 o
  -4   8  10          0.00          6.17        19.75 o
  -3   8  10        454.28        519.16        48.45 o
  -2   8  10        416.83        424.16        44.02 o
  -1   8  10          1.46         -3.62        15.44 o
   0   8  10          1.88          2.10        19.09 o
   1   8  10          0.20          7.86        17.54 o
   2   8  10          8.37          5.18        14.33 o
   3   8  10          2.47        -13.33        16.12 o
   4   8  10        117.88        141.18        29.26 o
   5   8  10          6.71          0.04        18.13 o
   6   8  10        117.24        133.86        31.65 o
   7   8  10          1.53         11.15        21.40 o
   8   8  10         18.49         42.56        24.11 o
  -7   9  10         40.76         77.99        30.84 o
  -6   9  10        170.21        176.43        35.34 o
  -5   9  10        110.19        130.43        31.38 o
  -4   9  10         35.99         65.84        22.91 o
  -3   9  10        120.97        126.95        28.48 o
  -2   9  10         32.30         51.66        22.56 o
  -1   9  10         84.36         42.15        23.13 o
   0   9  10         27.06         48.32        21.66 o
   1   9  10         75.20         60.97        22.29 o
   2   9  10        268.80        280.74        37.70 o
   3   9  10         40.68         50.49        21.49 o
   4   9  10          0.01        -12.61        14.95 o
   5   9  10         39.90         69.96        22.62 o
   6   9  10         15.67         23.23        22.53 o
   7   9  10         16.34         45.67        25.60 o
  -5  10  10         75.31         71.72        28.13 o
  -4  10  10          0.87          7.25        19.51 o
  -3  10  10        168.67        183.03        32.66 o
  -2  10  10          0.16         16.24        19.56 o
  -1  10  10          5.40          7.79        18.70 o
   0  10  10        189.97        261.95        44.93 o
   1  10  10        116.89        120.49        28.49 o
   2  10  10        165.82        250.18        38.31 o
   3  10  10         31.10         33.94        21.19 o
   4  10  10          0.01         15.08        17.85 o
   5  10  10         13.46         19.36        19.17 o
  -2  11  10         15.80         48.34        30.27 o
  -1  11  10          0.14        101.55        41.20 o
   0  11  10         97.59         96.69        32.75 o
   1  11  10          5.66          5.23        27.32 o
   2  11  10         11.12          3.09        26.23 o
 -11   0  11        913.21        876.86        88.93 o
  -9   0  11        665.05        615.60        70.33 o
  -7   0  11        888.50        978.02        94.05 o
  -5   0  11          4.09         13.17        10.78 o
  -3   0  11         12.14          7.08         8.75 o
  -1   0  11       2470.67       2740.50        75.31 o
   1   0  11        202.29        246.46        22.38 o
   3   0  11       1994.21       1968.04        66.08 o
   5   0  11        826.58        809.25        46.32 o
   7   0  11       2178.90       2217.16        98.16 o
   9   0  11         20.77         36.53        24.71 o
  11   0  11         24.32         25.39        23.75 o
 -11   1  11          1.87          2.75        13.17 o
 -10   1  11        184.69        189.95        29.47 o
  -9   1  11          5.39          7.51        13.24 o
  -8   1  11         20.24         27.48        14.29 o
  -7   1  11         99.07         77.84        17.48 o
  -6   1  11        831.28        834.76        35.52 o
  -5   1  11        816.92        834.17        34.12 o
  -4   1  11        290.36        319.39        28.84 o
  -3   1  11        274.01        244.58        17.20 o
  -2   1  11         10.95         20.77         7.06 o
  -1   1  11        810.90        801.69        30.77 o
   0   1  11          2.61          6.42         5.36 o
   1   1  11        388.92        392.57        19.67 o
   2   1  11       1696.10       1652.11        42.28 o
   3   1  11        491.81        510.35        23.59 o
   4   1  11          1.07         12.12         6.66 o
   5   1  11         22.65         21.88         7.47 o
   6   1  11        576.03        579.88        29.31 o
   7   1  11         12.22         18.63        10.89 o
   8   1  11        233.11        240.06        28.77 o
   9   1  11          7.40          4.02        13.91 o
  10   1  11         10.24         20.78        20.11 o
  11   1  11          0.78         -6.47        12.61 o
 -11   2  11         12.53          9.48        13.85 o
 -10   2  11         32.05         26.73        14.58 o
  -9   2  11         24.36         24.18        13.64 o
  -8   2  11        108.60        136.60        23.08 o
  -7   2  11        799.97        798.12        52.06 o
  -6   2  11        938.86        844.10        80.33 o
  -5   2  11        939.34        952.20        37.55 o
  -4   2  11          1.23          7.50         7.06 o
  -3   2  11        372.52        356.68        20.75 o
  -2   2  11       1421.91       1447.52        40.43 o
  -1   2  11         54.54         51.82         7.61 o
   0   2  11        114.18         98.53         9.33 o
   1   2  11          9.68          8.69         5.42 o
   2   2  11        207.98        189.17        13.56 o
   3   2  11         84.89         97.01        10.52 o
   4   2  11        908.80        927.59        33.81 o
   5   2  11          5.36         10.88         6.65 o
   6   2  11        106.43         97.99        15.82 o
   7   2  11         11.14         16.90        12.51 o
   8   2  11         78.39         88.28        22.30 o
   9   2  11        161.04        166.05        31.72 o
  10   2  11         38.66         28.59        16.66 o
  11   2  11         28.02         44.74        18.30 o
 -11   3  11          6.25         14.98        18.19 o
 -10   3  11          3.06         14.12        16.81 o
  -9   3  11         31.66         29.44        14.15 o
  -8   3  11         17.88         10.68        11.91 o
  -7   3  11         49.68         53.46        15.93 o
  -6   3  11        244.83        242.32        22.94 o
  -5   3  11        549.60        525.02        28.84 o
  -4   3  11        623.58        705.48        44.35 o
  -3   3  11         63.60         62.44         9.99 o
  -2   3  11          5.05          7.22         6.31 o
  -1   3  11        499.81        495.10        28.14 o
   0   3  11          0.15          7.22         5.96 o
   1   3  11        616.27        570.01        28.10 o
   2   3  11        151.21        161.69        15.94 o
   3   3  11        298.66        296.65        22.40 o
   4   3  11         17.13         19.67         8.95 o
   5   3  11        507.30        432.52        50.87 o
   6   3  11          2.08          4.16         9.44 o
   7   3  11        193.91        139.06        25.05 o
   8   3  11         71.74         55.67        24.84 o
   9   3  11        165.00        140.40        30.46 o
  10   3  11        148.88        203.75        42.71 o
  11   3  11         20.57         22.58        18.37 o
 -11   4  11          1.85          2.20        20.80 o
 -10   4  11          9.91         -3.42        19.95 o
  -9   4  11         10.34         14.62        15.77 o
  -8   4  11         17.82          8.30        14.31 o
  -7   4  11          9.92         21.90        15.84 o
  -6   4  11          8.38          4.04        11.47 o
  -5   4  11         45.51         46.55        12.00 o
  -4   4  11        524.32        506.30        31.28 o
  -3   4  11        925.60        899.31        39.39 o
  -2   4  11       1414.65       1441.84        62.51 o
  -1   4  11        221.08        188.97        22.59 o
   0   4  11        501.36        413.71        32.58 o
   1   4  11        250.69        217.26        24.42 o
   2   4  11         72.98         64.87        14.95 o
   3   4  11        166.89        157.50        16.45 o
   4   4  11        273.06        270.15        24.83 o
   5   4  11        211.31        191.21        20.03 o
   6   4  11        340.38        338.48        27.74 o
   7   4  11         21.83         11.96        13.66 o
   8   4  11          9.26          4.21        18.05 o
   9   4  11          0.27         -9.12        13.82 o
  10   4  11          1.33         22.98        25.70 o
 -10   5  11         36.20         51.83        25.63 o
  -9   5  11          0.01          6.82        19.63 o
  -8   5  11          0.79        -12.51        14.92 o
  -7   5  11         56.64         63.03        19.84 o
  -6   5  11         47.88         49.92        15.97 o
  -5   5  11          7.24          3.66        11.55 o
  -4   5  11         36.74         27.18        13.94 o
  -3   5  11          1.22          0.39        12.32 o
  -2   5  11        216.61        214.62        26.37 o
  -1   5  11       1132.40       1062.80        57.16 o
   0   5  11       1996.85       1754.82        72.35 o
   1   5  11         23.76         26.40        11.79 o
   2   5  11        413.57        411.26        35.78 o
   3   5  11        104.78        130.10        21.31 o
   4   5  11         82.65         73.89        18.60 o
   5   5  11        250.82        259.71        29.51 o
   6   5  11         79.64         76.57        17.47 o
   7   5  11         50.56         64.11        23.10 o
   8   5  11          9.10         27.79        25.58 o
   9   5  11         10.70         19.33        28.02 o
  10   5  11         75.39         96.83        38.17 o
  -9   6  11         53.31        104.26        40.24 o
  -8   6  11         25.67         24.65        29.78 o
  -7   6  11         27.80         36.42        19.68 o
  -6   6  11          6.34          8.11        17.29 o
  -5   6  11         35.15         41.39        17.45 o
  -4   6  11         33.19         16.93        14.93 o
  -3   6  11         16.37         12.24        12.73 o
  -2   6  11          3.65          3.71        12.74 o
  -1   6  11          4.51          7.26        13.38 o
   0   6  11       1010.24        985.43        59.31 o
   1   6  11        349.79        324.88        34.82 o
   2   6  11         25.21         26.05        16.04 o
   3   6  11          0.58          3.28        12.15 o
   4   6  11        587.23        484.11        43.69 o
   5   6  11          2.63        -10.97        12.48 o
   6   6  11         88.85         65.92        22.34 o
   7   6  11          0.81         22.66        21.42 o
   8   6  11         29.10         25.44        23.16 o
   9   6  11          0.08         -6.10        23.99 o
  -9   7  11         16.76          8.96        32.82 o
  -8   7  11         16.15         40.95        32.95 o
  -7   7  11          5.92          7.20        17.00 o
  -6   7  11        201.60        206.22        38.48 o
  -5   7  11         10.62         16.22        17.06 o
  -4   7  11        102.30        127.07        26.15 o
  -3   7  11          5.47         14.83        15.95 o
  -2   7  11        107.80        109.21        24.35 o
  -1   7  11        707.27        625.64        49.32 o
   0   7  11         15.00         14.61        15.56 o
   1   7  11        328.53        360.05        38.50 o
   2   7  11         83.91         62.45        18.88 o
   3   7  11         10.96          2.77        12.44 o
   4   7  11         27.05         28.74        16.07 o
   5   7  11        344.31        317.40        38.41 o
   6   7  11         28.78         22.30        19.49 o
   7   7  11          0.74         10.91        20.24 o
   8   7  11          3.91         11.55        19.09 o
  -8   8  11         47.66        122.81        45.74 o
  -7   8  11          7.82         27.89        26.68 o
  -6   8  11         13.73         19.14        21.05 o
  -5   8  11         36.69         25.09        23.28 o
  -4   8  11        189.79        187.04        31.26 o
  -3   8  11         51.77         42.92        20.27 o
  -2   8  11         84.87         77.69        28.57 o
  -1   8  11        593.26        558.19        51.73 o
   0   8  11          0.53         -1.38        15.32 o
   1   8  11         60.22         72.24        21.82 o
   2   8  11         25.91         11.78        16.14 o
   3   8  11         69.22         77.29        27.20 o
   4   8  11        104.77        113.66        26.15 o
   5   8  11         63.09         45.59        20.83 o
   6   8  11          9.83         37.88        26.19 o
   7   8  11          0.70         25.03        22.93 o
  -6   9  11          3.57         19.29        21.03 o
  -5   9  11          4.60         16.08        20.62 o
  -4   9  11          0.79          0.84        19.92 o
  -3   9  11         26.29         72.56        23.61 o
  -2   9  11        125.47        131.58        29.43 o
  -1   9  11          3.11          2.94        17.64 o
   0   9  11         57.50         66.21        22.65 o
   1   9  11         14.95         14.68        19.60 o
   2   9  11          3.62         -6.12        16.61 o
   3   9  11        139.67        126.00        26.05 o
   4   9  11        103.61         91.68        25.31 o
   5   9  11         13.83         49.40        20.44 o
   6   9  11         26.59         16.88        22.31 o
  -4  10  11         12.59         30.76        22.02 o
  -3  10  11          0.95         29.78        22.53 o
  -2  10  11          0.36         -2.48        21.40 o
  -1  10  11        137.79        121.60        28.35 o
   0  10  11        296.85        366.41        49.32 o
   1  10  11          0.18         16.59        18.89 o
   2  10  11          0.35         19.47        18.97 o
   3  10  11          3.30          4.57        17.58 o
   4  10  11          0.76          5.27        20.41 o
 -10   0  12         10.41         13.94        16.77 o
  -8   0  12         16.34         13.92        18.77 o
  -6   0  12       1153.41       1292.60        74.96 o
  -4   0  12       2259.16       2255.40        78.18 o
  -2   0  12       2221.32       2364.49        79.74 o
   0   0  12       4154.94       4215.16        95.54 o
   2   0  12       2587.58       2631.63        79.24 o
   4   0  12        336.92        327.25        28.61 o
   6   0  12        422.08        429.43        41.17 o
   8   0  12          9.94         13.59        18.91 o
  10   0  12          4.73         -8.43        18.22 o
 -11   1  12          3.74         10.58        12.26 o
 -10   1  12         48.25         44.50        17.68 o
  -9   1  12        285.74        262.71        32.21 o
  -8   1  12        676.95        675.74        51.06 o
  -7   1  12        100.81         89.74        18.85 o
  -6   1  12        118.64        138.63        17.86 o
  -5   1  12       1165.68       1180.56        42.38 o
  -4   1  12         33.50         33.93         8.54 o
  -3   1  12        208.30        210.54        16.59 o
  -2   1  12          2.14          0.69         5.84 o
  -1   1  12         29.11         21.63         6.53 o
   0   1  12        350.74        373.35        19.99 o
   1   1  12       3019.36       3057.30        57.93 o
   2   1  12        136.20        120.07        12.44 o
   3   1  12         14.14         11.89         6.89 o
   4   1  12         16.85         22.62         7.60 o
   5   1  12       2408.64       2579.52        61.37 o
   6   1  12        631.42        534.74        57.07 o
   7   1  12         41.01         32.44        10.48 o
   8   1  12         94.96         84.46        23.08 o
   9   1  12          1.66          3.14        14.85 o
  10   1  12        253.75        195.97        74.32 o
  11   1  12         79.47         61.61        21.26 o
 -11   2  12         44.85         48.28        15.67 o
 -10   2  12        195.46        196.36        28.63 o
  -9   2  12        110.87        133.61        23.59 o
  -8   2  12        152.79        143.49        24.25 o
  -7   2  12        123.50        116.15        20.32 o
  -6   2  12          9.58          6.36         9.71 o
  -5   2  12         12.31         19.10         8.12 o
  -4   2  12          1.28         11.34         7.74 o
  -3   2  12        148.45        169.63        15.34 o
  -2   2  12          5.52          4.00         6.08 o
  -1   2  12         21.05         21.44         6.14 o
   0   2  12         36.36         40.53         7.05 o
   1   2  12        366.54        335.58        16.91 o
   2   2  12          0.69         -2.83         6.33 o
   3   2  12        171.65        173.02        17.54 o
   4   2  12         87.59         87.11        13.25 o
   5   2  12         84.64         77.53        13.29 o
   6   2  12        484.87        485.34        32.53 o
   7   2  12        535.89        591.35        43.11 o
   8   2  12        155.31        112.20        26.02 o
   9   2  12          0.47         10.60        15.88 o
  10   2  12         18.81         15.81        14.54 o
  11   2  12         17.72         10.64        16.10 o
 -11   3  12          1.30         18.30        20.87 o
 -10   3  12        159.59        153.50        30.15 o
  -9   3  12         48.14         36.95        19.46 o
  -8   3  12         19.10         22.89        15.30 o
  -7   3  12         82.97         70.18        15.68 o
  -6   3  12          3.04         -1.32         8.10 o
  -5   3  12          6.25         -0.01         7.51 o
  -4   3  12        124.55        143.60        15.54 o
  -3   3  12        130.60        130.61        14.57 o
  -2   3  12         61.58         70.64         9.49 o
  -1   3  12         17.64         34.26         8.52 o
   0   3  12         78.57         87.13        11.60 o
   1   3  12         84.99         81.07        10.74 o
   2   3  12        210.92        226.42        19.11 o
   3   3  12         15.16         21.34         8.84 o
   4   3  12          2.22          2.64         7.89 o
   5   3  12         21.82         18.70         9.60 o
   6   3  12         29.04         27.33        12.75 o
   7   3  12          6.82          4.76        13.22 o
   8   3  12          8.10          6.00        16.09 o
   9   3  12          0.89         -6.98        13.13 o
  10   3  12         74.27         80.86        26.05 o
 -10   4  12          3.68         -7.42        16.39 o
  -9   4  12          0.91          1.83        14.40 o
  -8   4  12        180.19        166.57        31.77 o
  -7   4  12         34.66         22.44        18.87 o
  -6   4  12        389.85        425.52        36.40 o
  -5   4  12        588.54        571.68        35.34 o
  -4   4  12         80.42         64.45        13.33 o
  -3   4  12          1.02          0.88        10.29 o
  -2   4  12         44.31         43.90        14.01 o
  -1   4  12          4.40          5.71        10.85 o
   0   4  12        646.85        611.71        41.70 o
   1   4  12        216.72        200.15        28.14 o
   2   4  12        654.64        594.03        41.25 o
   3   4  12         37.55         32.84        13.68 o
   4   4  12         57.78         66.40        17.23 o
   5   4  12        143.41        153.56        23.10 o
   6   4  12        126.45         98.08        16.18 o
   7   4  12         41.21         33.09        15.26 o
   8   4  12          0.99          4.82        15.73 o
   9   4  12         36.72         61.80        20.93 o
  10   4  12          1.15          2.36        15.45 o
 -10   5  12         75.73        105.60        29.51 o
  -9   5  12        112.04        113.22        30.32 o
  -8   5  12        178.30        153.86        30.04 o
  -7   5  12        395.39        389.93        46.77 o
  -6   5  12        221.11        223.46        34.71 o
  -5   5  12        889.23        879.11        53.79 o
  -4   5  12          4.41         21.77        14.87 o
  -3   5  12         43.38         55.61        16.83 o
  -2   5  12         29.61         20.78        13.29 o
  -1   5  12         71.49         73.36        16.94 o
   0   5  12          0.16         -3.44        10.38 o
   1   5  12        115.65        124.51        20.93 o
   2   5  12        213.57        207.96        27.00 o
   3   5  12        408.34        422.08        38.16 o
   4   5  12          9.88         25.62        11.82 o
   5   5  12        415.53        432.23        44.42 o
   6   5  12         42.04         36.87        14.14 o
   7   5  12        210.05        245.56        37.66 o
   8   5  12        122.73        145.40        41.61 o
   9   5  12         89.90        102.57        39.46 o
  10   5  12         23.96         46.75        47.31 o
  -9   6  12        118.70        121.93        43.44 o
  -8   6  12        497.19        471.85        75.66 o
  -7   6  12         75.30         63.81        24.11 o
  -6   6  12          4.08         17.35        19.31 o
  -5   6  12         38.84         48.33        18.22 o
  -4   6  12        668.79        630.91        48.75 o
  -3   6  12          5.92         12.06        15.17 o
  -2   6  12        978.33        987.94        60.63 o
  -1   6  12          0.04          4.87        12.66 o
   0   6  12       2712.50       2769.43       103.57 o
   1   6  12        235.84        215.20        28.93 o
   2   6  12        189.77        216.68        29.54 o
   3   6  12         63.18         58.08        18.14 o
   4   6  12         17.63         30.13        15.07 o
   5   6  12        575.06        511.97        45.63 o
   6   6  12          1.27         12.43        15.26 o
   7   6  12          0.20          1.40        19.48 o
   8   6  12          6.32         21.58        25.85 o
   9   6  12         23.28         40.89        45.40 o
  -8   7  12          6.72          8.57        29.27 o
  -7   7  12        208.57        197.22        36.22 o
  -6   7  12          8.87         14.99        19.21 o
  -5   7  12         39.58         42.56        24.17 o
  -4   7  12         42.66         42.77        18.66 o
  -3   7  12          6.28         11.30        16.51 o
  -2   7  12         11.97          5.53        14.51 o
  -1   7  12         42.48         58.12        18.94 o
   0   7  12        305.86        337.69        38.75 o
   1   7  12        103.17        118.14        23.81 o
   2   7  12        211.11        212.42        30.31 o
   3   7  12        282.11        310.06        36.83 o
   4   7  12         24.03         23.48        16.45 o
   5   7  12          2.91          1.65        15.77 o
   6   7  12        353.39        296.13        44.08 o
   7   7  12         38.35         37.85        23.75 o
   8   7  12          0.14         17.36        21.62 o
  -7   8  12          3.67         -3.69        19.54 o
  -6   8  12         13.94         28.60        22.75 o
  -5   8  12          2.51         -0.16        18.56 o
  -4   8  12         10.73         14.81        18.90 o
  -3   8  12        172.53        157.87        29.16 o
  -2   8  12          3.25          3.25        17.69 o
  -1   8  12         54.25         42.35        19.78 o
   0   8  12         29.20         28.92        18.41 o
   1   8  12        349.53        427.96        45.70 o
   2   8  12         63.68         77.38        22.25 o
   3   8  12         79.94         81.17        22.29 o
   4   8  12         32.05         49.56        19.88 o
   5   8  12         17.01         26.43        17.28 o
   6   8  12         10.09         21.36        20.11 o
   7   8  12         19.86          2.64        20.85 o
  -6   9  12         12.14         20.56        23.50 o
  -5   9  12         24.57         12.30        21.09 o
  -4   9  12          4.94         -5.25        17.02 o
  -3   9  12          0.07          0.61        17.78 o
  -2   9  12          2.73          7.95        17.73 o
  -1   9  12          3.97          0.91        18.05 o
   0   9  12          3.26         -4.21        16.96 o
   1   9  12         19.96         23.56        18.44 o
   2   9  12         78.73         90.22        24.27 o
   3   9  12         28.87         22.51        17.35 o
   4   9  12          9.36         21.72        18.35 o
   5   9  12          0.28          4.57        17.36 o
   6   9  12         39.32         63.43        29.52 o
  -4  10  12          0.80         20.79        22.07 o
  -3  10  12          8.23          4.96        21.64 o
  -2  10  12         56.66         35.52        22.84 o
  -1  10  12         42.55         39.54        21.05 o
   0  10  12         63.96         46.62        25.00 o
   1  10  12          9.83         20.22        23.09 o
   2  10  12          1.73          2.37        20.42 o
   3  10  12         28.29         41.55        25.38 o
   4  10  12          4.92        -15.37        17.61 o
 -11   0  13         58.11         34.52        21.59 o
  -9   0  13         25.94         36.16        22.36 o
  -7   0  13         23.16         20.88        16.80 o
  -5   0  13         72.96         60.50        16.21 o
  -3   0  13          8.41         10.10         9.56 o
  -1   0  13        488.34        449.53        33.54 o
   1   0  13        130.26        161.71        20.76 o
   3   0  13        769.25        738.71        45.48 o
   5   0  13        865.76        952.81        55.04 o
   7   0  13        561.77        531.78        44.25 o
   9   0  13         60.02         18.77        22.60 o
  11   0  13         12.95          6.13        19.15 o
 -11   1  13        147.38        180.19        27.81 o
 -10   1  13         50.71         63.90        17.71 o
  -9   1  13        114.08        124.38        23.67 o
  -8   1  13        367.17        361.64        37.97 o
  -7   1  13        721.17        792.21        54.60 o
  -6   1  13       3355.62       3159.54        92.11 o
  -5   1  13        378.15        376.15        28.37 o
  -4   1  13        759.75        792.14        34.42 o
  -3   1  13        174.23        162.00        15.26 o
  -2   1  13        249.26        236.52        17.35 o
  -1   1  13        324.89        304.67        26.25 o
   0   1  13        379.61        362.08        20.59 o
   1   1  13        124.35        137.30        12.94 o
   2   1  13        262.24        261.82        18.07 o
   3   1  13          2.46          4.22         7.13 o
   4   1  13         65.88         81.07        11.76 o
   5   1  13         41.65         44.99         9.59 o
   6   1  13        134.24        100.66        33.15 o
   7   1  13        110.02        107.00        19.02 o
   8   1  13          2.74          1.84        13.63 o
   9   1  13         54.90         53.60        19.77 o
  10   1  13          0.05         -2.15        15.13 o
  11   1  13         11.02          3.38        14.17 o
 -11   2  13         17.02         14.91        15.50 o
 -10   2  13          1.18         14.02        13.66 o
  -9   2  13          0.04          0.69        13.10 o
  -8   2  13         19.00         25.74        13.08 o
  -7   2  13        403.37        306.41        86.72 o
  -6   2  13        359.46        374.92        29.25 o
  -5   2  13       1525.28       1517.89        49.58 o
  -4   2  13        240.52        277.01        21.32 o
  -3   2  13        409.13        414.32        23.90 o
  -2   2  13        117.79        105.93        12.09 o
  -1   2  13        661.29        681.85        28.07 o
   0   2  13          3.34         12.58         6.55 o
   1   2  13        498.05        486.62        28.05 o
   2   2  13         93.81         70.55        11.77 o
   3   2  13         74.08         66.54        12.14 o
   4   2  13          8.91         17.67         9.21 o
   5   2  13         54.47         82.93        14.29 o
   6   2  13          0.02         -3.59         8.73 o
   7   2  13          0.09          9.05        12.50 o
   8   2  13         16.41         22.25        18.21 o
   9   2  13         22.99         15.75        18.13 o
  10   2  13         25.98         34.84        18.74 o
 -10   3  13         90.85        227.47       153.39 o
  -9   3  13        104.03        105.59        25.34 o
  -8   3  13          0.00         -5.56        13.69 o
  -7   3  13        522.05        538.72        52.12 o
  -6   3  13         84.56         84.36        17.33 o
  -5   3  13         13.07          5.98         9.23 o
  -4   3  13         62.91         61.33        12.22 o
  -3   3  13        340.51        368.49        25.78 o
  -2   3  13         50.27         52.44        14.10 o
  -1   3  13          4.10          1.52         9.62 o
   0   3  13         50.69         68.59        14.95 o
   1   3  13         80.16         84.87        12.37 o
   2   3  13        266.27        286.40        22.67 o
   3   3  13         10.37         11.59         8.04 o
   4   3  13        500.98        518.46        32.79 o
   5   3  13         49.14         63.22        13.55 o
   6   3  13          0.78         -0.07        10.21 o
   7   3  13        342.39        357.97        35.27 o
   8   3  13         33.46         21.30        17.86 o
   9   3  13         18.40         31.03        18.17 o
  10   3  13         83.23        137.52        42.44 o
 -10   4  13        129.65         97.30        30.52 o
  -9   4  13         82.47         97.07        24.18 o
  -8   4  13        186.41        155.59        32.25 o
  -7   4  13        240.55        112.62       108.27 o
  -6   4  13         52.45         49.41        14.56 o
  -5   4  13          6.39          5.39        11.20 o
  -4   4  13        137.93        123.48        21.51 o
  -3   4  13        112.22        116.15        21.91 o
  -2   4  13        161.72        163.90        23.19 o
  -1   4  13        309.95        328.99        31.89 o
   0   4  13        235.89        257.10        29.09 o
   1   4  13        570.43        530.46        40.00 o
   2   4  13         30.48         33.07        12.78 o
   3   4  13        175.75        158.50        23.13 o
   4   4  13        191.17        196.91        26.07 o
   5   4  13        117.61         85.11        18.48 o
   6   4  13        232.34        156.35        62.63 o
   7   4  13         43.61         38.24        20.23 o
   8   4  13          3.58         -6.72        23.65 o
   9   4  13          5.68          5.36        20.87 o
  10   4  13         15.38         46.04        31.84 o
 -10   5  13          3.15        -22.63        22.63 o
  -9   5  13        165.09        147.24        49.61 o
  -8   5  13          0.46         11.93        22.96 o
  -7   5  13         84.21         59.22        40.61 o
  -6   5  13          5.35          5.02        14.44 o
  -5   5  13        195.86        176.16        26.52 o
  -4   5  13         92.79         89.32        19.27 o
  -3   5  13        143.46        135.20        23.10 o
  -2   5  13        409.25        401.98        37.09 o
  -1   5  13         21.62         11.29        12.97 o
   0   5  13         21.20         19.43        13.12 o
   1   5  13          6.52          2.97        12.09 o
   2   5  13         80.86        114.62        21.12 o
   3   5  13         34.71         28.19        14.08 o
   4   5  13        322.58        365.38        37.35 o
   5   5  13         54.82         45.35        17.14 o
   6   5  13        297.11        305.39        32.78 o
   7   5  13         59.42         53.29        20.99 o
   8   5  13         95.57        160.61        40.49 o
   9   5  13          2.83         10.29        25.14 o
  -9   6  13         11.28          1.96        29.26 o
  -8   6  13        104.51         84.65        35.18 o
  -7   6  13         22.29         19.52        20.72 o
  -6   6  13         17.89         32.22        21.97 o
  -5   6  13        146.95         99.44        21.13 o
  -4   6  13        228.82        231.01        32.30 o
  -3   6  13        345.83        311.33        36.21 o
  -2   6  13        237.46        213.38        29.22 o
  -1   6  13          0.05          6.69        13.61 o
   0   6  13         83.87         65.21        19.14 o
   1   6  13        932.50        897.98        57.90 o
   2   6  13         30.04         25.89        14.85 o
   3   6  13        116.22        115.68        22.17 o
   4   6  13         12.11         10.29        15.33 o
   5   6  13        124.68        102.54        22.74 o
   6   6  13        228.16        195.46        28.26 o
   7   6  13        419.45        504.42        55.40 o
   8   6  13          9.22        223.00       219.70 o
   9   6  13         17.61          9.96        31.10 o
  -8   7  13         72.29        116.88        61.68 o
  -7   7  13          3.74         11.69        20.06 o
  -6   7  13         17.87         39.80        22.31 o
  -5   7  13          1.38         17.02        19.45 o
  -4   7  13        195.39        210.90        32.85 o
  -3   7  13         43.02         34.36        17.22 o
  -2   7  13        191.51        186.34        30.09 o
  -1   7  13        131.05        127.38        25.29 o
   0   7  13          1.91         -4.95        14.65 o
   1   7  13         50.79         51.04        19.70 o
   2   7  13         76.11         79.95        20.72 o
   3   7  13         14.32         -0.84        14.78 o
   4   7  13          2.76          9.53        15.50 o
   5   7  13         15.85         38.78        19.73 o
   6   7  13          8.56         20.54        19.27 o
   7   7  13        377.95        329.16        46.96 o
   8   7  13         66.04         77.90        29.45 o
  -7   8  13          0.45         15.58        25.43 o
  -6   8  13          1.17         -8.11        20.53 o
  -5   8  13          0.14         -3.95        20.18 o
  -4   8  13          1.53        -14.38        14.67 o
  -3   8  13        118.91        162.12        30.46 o
  -2   8  13          0.00         10.14        17.41 o
  -1   8  13        495.99        517.14        51.97 o
   0   8  13         69.14         88.91        25.73 o
   1   8  13        205.93        185.56        30.82 o
   2   8  13        108.93        111.19        25.12 o
   3   8  13         61.67         38.91        18.37 o
   4   8  13         28.02         21.45        18.94 o
   5   8  13          4.00          5.81        14.65 o
   6   8  13         29.52         23.15        20.19 o
   7   8  13         50.90        134.20        43.80 o
  -5   9  13          7.85         40.40        23.14 o
  -4   9  13          0.31         -1.08        20.66 o
  -3   9  13          0.84         -9.10        18.25 o
  -2   9  13         25.06         43.25        22.24 o
  -1   9  13         30.60         25.06        18.71 o
   0   9  13        104.82        131.11        28.57 o
   1   9  13          6.19         14.85        16.72 o
   2   9  13          4.53         10.41        16.75 o
   3   9  13          1.32        -11.22        15.95 o
   4   9  13          0.12         24.20        21.13 o
   5   9  13          6.79         27.19        19.05 o
  -3  10  13         61.92         86.95        30.14 o
  -2  10  13          8.89         15.87        21.46 o
  -1  10  13         56.59         68.39        27.28 o
   0  10  13         19.67          2.32        18.71 o
   1  10  13          1.45         -1.06        17.34 o
   2  10  13          5.11         22.26        20.94 o
   3  10  13          4.04         28.40        23.67 o
 -10   0  14         25.64         20.61        18.55 o
  -8   0  14        163.98        126.76        33.93 o
  -6   0  14       4353.55       4389.25       128.98 o
  -4   0  14        685.77        700.86        46.97 o
  -2   0  14          7.08          9.53         9.91 o
   0   0  14       1236.75       1358.77        59.81 o
   2   0  14         36.90         52.26        14.42 o
   4   0  14         45.04         49.65        14.26 o
   6   0  14          2.92         14.72        10.87 o
  10   0  14         24.71         21.84        25.28 o
 -11   1  14          1.97         -0.79        13.67 o
 -10   1  14          1.37         -7.50        12.95 o
  -9   1  14         49.32         56.37        18.49 o
  -8   1  14         61.19         68.12        18.58 o
  -7   1  14          8.44         13.74        12.65 o
  -6   1  14         68.06         64.94        14.29 o
  -5   1  14        192.44        172.41        17.87 o
  -4   1  14        622.93        655.81        31.79 o
  -3   1  14          0.96         -1.67         6.38 o
  -2   1  14          0.37         -1.11         6.66 o
  -1   1  14       1050.83       1097.25        47.29 o
   0   1  14       1243.36       1297.42        39.42 o
   1   1  14       1414.47       1366.16        41.11 o
   2   1  14         59.04         49.99        10.64 o
   3   1  14        768.20        736.21        36.84 o
   4   1  14        189.67        184.05        19.18 o
   5   1  14        984.29       1073.70        47.32 o
   6   1  14        508.57        500.77        32.98 o
   7   1  14        161.31        115.84        32.20 o
   8   1  14         78.66         99.86        26.02 o
   9   1  14         16.88         19.97        17.34 o
  10   1  14          5.71          3.23        14.49 o
 -10   2  14         30.05         41.36        18.15 o
  -9   2  14         82.74         97.31        22.69 o
  -8   2  14         35.64         49.17        16.86 o
  -7   2  14        175.74        153.22        39.92 o
  -6   2  14         14.22         20.34        11.56 o
  -5   2  14         10.82         11.17         8.94 o
  -4   2  14        845.21        802.16        36.14 o
  -3   2  14        402.73        438.68        25.51 o
  -2   2  14        155.53        168.31        15.54 o
  -1   2  14       1085.19       1041.72        42.76 o
   0   2  14        167.21        139.35        15.93 o
   1   2  14          3.25          9.37         7.72 o
   2   2  14        126.01        117.85        15.62 o
   3   2  14         70.23         77.45        13.40 o
   4   2  14          0.43         13.20         8.84 o
   5   2  14         12.35         19.42        10.83 o
   6   2  14        242.33        242.50        23.94 o
   7   2  14        217.97        276.55        31.24 o
   8   2  14        190.36        205.36        33.34 o
   9   2  14         25.01         22.16        16.58 o
  10   2  14         70.50         62.62        21.95 o
 -10   3  14        340.95        357.22        44.51 o
  -9   3  14          2.84         12.28        13.71 o
  -8   3  14        233.20        234.46        34.22 o
  -7   3  14          0.06         -1.99        14.38 o
  -6   3  14        152.70        179.44        23.67 o
  -5   3  14        251.61        247.18        23.16 o
  -4   3  14        557.80        517.32        40.31 o
  -3   3  14        435.56        425.80        35.54 o
  -2   3  14        211.95        196.07        24.34 o
  -1   3  14         16.39         11.23        12.02 o
   0   3  14         63.02         50.78        14.14 o
   1   3  14        279.67        258.90        27.48 o
   2   3  14         89.68         71.04        16.46 o
   3   3  14          0.26          2.19         8.56 o
   4   3  14        291.87        277.70        24.90 o
   5   3  14         19.79         21.19        12.77 o
   6   3  14        143.61        156.53        20.56 o
   7   3  14          0.58          5.62        12.33 o
   8   3  14        149.07        132.88        30.24 o
   9   3  14         75.84         89.13        24.03 o
  10   3  14         10.68         24.33        20.90 o
 -10   4  14          1.29         14.49        18.61 o
  -9   4  14         46.02         73.38        28.31 o
  -8   4  14          4.63         13.56        20.70 o
  -7   4  14         21.30         23.99        20.48 o
  -6   4  14        161.39        162.08        31.51 o
  -5   4  14        573.41        525.12        40.95 o
  -4   4  14         13.94         10.11        14.95 o
  -3   4  14        290.21        330.17        33.49 o
  -2   4  14        257.27        258.60        30.26 o
  -1   4  14        108.12        102.05        20.19 o
   0   4  14        512.05        412.16        35.28 o
   1   4  14         13.56         25.92        13.17 o
   2   4  14        180.49        183.27        25.87 o
   3   4  14        334.90        369.86        35.33 o
   4   4  14        359.67        310.30        33.13 o
   5   4  14         51.40         33.62        15.09 o
   6   4  14         78.69         96.52        21.32 o
   7   4  14         45.46         32.13        20.19 o
   8   4  14         56.43         55.22        29.69 o
   9   4  14         62.65        101.64        38.73 o
  10   4  14         46.02         73.47        50.38 o
  -9   5  14          1.96          5.20        21.00 o
  -8   5  14          0.68         -3.45        19.05 o
  -7   5  14          7.99        -13.33        17.56 o
  -6   5  14        228.70        238.99        39.38 o
  -5   5  14         43.71         59.81        19.84 o
  -4   5  14         52.20         68.61        19.67 o
  -3   5  14          5.82         13.98        16.31 o
  -2   5  14        203.24        187.01        27.13 o
  -1   5  14       1620.74       1472.51        71.03 o
   0   5  14         33.54         33.08        14.12 o
   1   5  14         18.56         23.06        14.01 o
   2   5  14        267.64        249.97        30.36 o
   3   5  14        104.45        104.50        20.52 o
   4   5  14          1.96          4.84        12.08 o
   5   5  14         24.94         17.06        13.82 o
   6   5  14        104.62         80.54        19.97 o
   7   5  14         42.88         66.51        23.37 o
   8   5  14          1.65         -5.08        23.63 o
   9   5  14         57.47         70.69        31.90 o
  -9   6  14         57.53         71.04        39.62 o
  -8   6  14        131.56        127.85        41.99 o
  -7   6  14          1.99         24.70        18.83 o
  -6   6  14         58.03         29.50        21.20 o
  -5   6  14         18.56         15.35        16.66 o
  -4   6  14       1025.84        987.72        63.60 o
  -3   6  14          0.01         10.69        16.65 o
  -2   6  14         57.72         59.21        19.95 o
  -1   6  14        424.45        392.99        38.59 o
   0   6  14        693.33        694.87        51.58 o
   1   6  14        385.57        367.99        38.15 o
   2   6  14         82.67         53.29        16.54 o
   3   6  14          0.34          8.42        13.44 o
   4   6  14         26.02         12.86        14.87 o
   5   6  14         10.59         31.26        17.71 o
   6   6  14          0.13         20.99        17.75 o
   7   6  14         61.82         51.71        34.04 o
   8   6  14         10.89        -12.12        28.92 o
  -8   7  14          0.19         32.12        30.77 o
  -7   7  14        224.85        220.32        38.97 o
  -6   7  14          3.45          2.68        20.28 o
  -5   7  14          8.68         19.88        20.38 o
  -4   7  14         34.14         30.95        18.27 o
  -3   7  14          0.18         10.01        16.81 o
  -2   7  14        193.08        195.26        30.85 o
  -1   7  14        302.66        349.26        38.49 o
   0   7  14         37.94         30.96        17.21 o
   1   7  14          0.03         -5.67        13.51 o
   2   7  14         86.39         80.71        21.05 o
   3   7  14        128.96        122.27        26.17 o
   4   7  14          0.22          0.71        14.81 o
   5   7  14        144.41        129.95        26.56 o
   6   7  14          3.32          0.43        18.78 o
   7   7  14        108.98        114.71        29.01 o
  -7   8  14         19.61         45.20        26.39 o
  -6   8  14        124.04        143.39        33.14 o
  -5   8  14        132.67        135.87        32.72 o
  -4   8  14          6.72         -2.61        14.93 o
  -3   8  14         30.24         18.12        17.54 o
  -2   8  14         36.84         23.63        19.06 o
  -1   8  14         25.65         20.61        17.50 o
   0   8  14         25.04         11.47        15.38 o
   1   8  14        159.27        115.10        24.74 o
   2   8  14         36.61         42.53        18.10 o
   3   8  14          7.98         12.40        16.12 o
   4   8  14         22.06         18.38        14.99 o
   5   8  14          1.95          9.54        16.76 o
   6   8  14         41.00         34.50        23.19 o
  -5   9  14          2.21         12.81        39.05 o
  -4   9  14         29.02         52.45        21.29 o
  -3   9  14          0.44         12.35        20.73 o
  -2   9  14        216.22        225.94        34.29 o
  -1   9  14         27.13         26.16        19.53 o
   0   9  14        148.90        134.78        29.69 o
   1   9  14         11.94         25.05        18.89 o
   2   9  14          6.44          5.08        15.62 o
   3   9  14          0.02          3.55        15.78 o
   4   9  14         31.16         31.21        20.42 o
   5   9  14         13.74         34.67        20.90 o
  -2  10  14         25.06         39.26        23.91 o
  -1  10  14          2.75         33.14        22.04 o
   0  10  14          3.93         27.32        23.39 o
   1  10  14        302.77        284.92        40.82 o
   2  10  14          3.13         -0.84        22.96 o
  -9   0  15       1119.32       1050.57        97.84 o
  -7   0  15        803.26        902.91        83.33 o
  -5   0  15       1078.90       1013.56        60.36 o
  -3   0  15        223.74        242.54        28.51 o
  -1   0  15        152.98        175.48        22.69 o
   1   0  15        377.53        379.13        32.42 o
   3   0  15        140.48        120.67        19.37 o
   5   0  15         71.48         62.31        20.18 o
   7   0  15         89.29         26.73        24.52 o
 -10   1  15        149.09        169.09        25.98 o
  -9   1  15         99.41         85.98        20.62 o
  -8   1  15          7.29         19.28        14.58 o
  -7   1  15         66.70         86.21        27.10 o
  -6   1  15        348.60        385.58        30.61 o
  -5   1  15        349.02        251.87        63.62 o
  -4   1  15        274.99        295.00        22.53 o
  -3   1  15         64.46         60.42        12.04 o
  -2   1  15         72.45         64.70        14.01 o
  -1   1  15          2.60          1.19         6.70 o
   0   1  15         13.84          8.74         8.41 o
   1   1  15        645.06        708.40        36.01 o
   2   1  15         42.44         47.41        10.34 o
   3   1  15        111.42        106.35        15.86 o
   4   1  15          6.47         12.78         9.56 o
   5   1  15       1221.61       1283.91        58.22 o
   6   1  15        542.35        611.23        41.55 o
   7   1  15        208.99        213.02        26.94 o
   8   1  15          0.30          3.79        15.74 o
   9   1  15         21.22         16.45        17.73 o
  10   1  15          3.86          3.70        15.10 o
 -10   2  15          3.99         -1.52        16.12 o
  -9   2  15         55.19         70.52        20.89 o
  -8   2  15         56.97         51.44        20.54 o
  -7   2  15         45.74         31.91        16.57 o
  -6   2  15         64.62         48.11        12.86 o
  -5   2  15          1.85          6.49         9.56 o
  -4   2  15        987.58        993.36        40.16 o
  -3   2  15          7.67          4.45         9.67 o
  -2   2  15        136.05        144.25        17.85 o
  -1   2  15         37.98         42.57        11.83 o
   0   2  15         43.55         36.19        10.75 o
   1   2  15        395.49        380.40        26.55 o
   2   2  15       1294.98       1204.38        61.76 o
   3   2  15         23.59         19.02         8.97 o
   4   2  15         11.20          1.45         8.65 o
   5   2  15        532.28        490.54        36.79 o
   6   2  15         13.63         10.72        11.96 o
   7   2  15          6.25          0.17        12.21 o
   8   2  15         65.82        100.14        24.94 o
   9   2  15          0.37          7.68        15.81 o
  10   2  15         12.10         15.56        15.01 o
 -10   3  15          4.72          6.02        17.30 o
  -9   3  15         28.91         47.25        18.43 o
  -8   3  15         33.56         46.68        19.96 o
  -7   3  15         26.02         18.56        13.78 o
  -6   3  15         40.11         20.06        16.01 o
  -5   3  15        116.61        133.37        21.44 o
  -4   3  15        456.12        438.72        37.57 o
  -3   3  15        655.50        652.15        44.92 o
  -2   3  15        169.27        185.73        24.89 o
  -1   3  15          0.51          6.72        10.06 o
   0   3  15         12.18         12.02        11.31 o
   1   3  15        558.32        538.10        41.04 o
   2   3  15        861.33        818.44        50.29 o
   3   3  15        433.12        452.84        38.05 o
   4   3  15        106.84         94.45        19.64 o
   5   3  15        384.16        384.12        31.18 o
   6   3  15         36.50         32.37        12.57 o
   7   3  15         23.67         31.86        15.95 o
   8   3  15         29.29         19.02        17.74 o
   9   3  15          0.36        -12.55        12.55 o
  10   3  15          6.07          5.10        17.06 o
  -9   4  15         13.43         29.19        22.44 o
  -8   4  15         49.46         64.48        28.91 o
  -7   4  15         94.69         86.49        31.24 o
  -6   4  15         23.92         45.81        19.61 o
  -5   4  15         16.10         17.65        13.96 o
  -4   4  15         82.76        117.28        22.73 o
  -3   4  15        466.26        408.68        43.02 o
  -2   4  15        147.93        141.30        23.47 o
  -1   4  15        693.08        636.20        46.38 o
   0   4  15        920.76        870.16        53.35 o
   1   4  15       1069.00       1057.33        59.68 o
   2   4  15        188.17        183.37        25.68 o
   3   4  15         65.33         52.53        16.90 o
   4   4  15          5.42         20.52        14.48 o
   5   4  15         35.99         33.14        14.58 o
   6   4  15          4.78         14.10        17.00 o
   7   4  15          8.15         42.28        26.29 o
   8   4  15          1.39         -4.98        26.28 o
   9   4  15          5.05          6.02        25.03 o
  -9   5  15         19.83         45.62        25.99 o
  -8   5  15        128.41        130.04        39.04 o
  -7   5  15         24.76         11.57        24.33 o
  -6   5  15          6.96          4.20        28.81 o
  -5   5  15          3.77          5.93        14.26 o
  -4   5  15          2.81         11.09        15.65 o
  -3   5  15        133.87        136.37        24.71 o
  -2   5  15         40.00         36.78        16.53 o
  -1   5  15         34.42         39.74        16.67 o
   0   5  15        677.84        668.89        49.75 o
   1   5  15       1297.90       1306.94        69.18 o
   2   5  15         34.10         27.08        14.24 o
   3   5  15         52.69         59.81        17.74 o
   4   5  15        152.42        131.60        23.94 o
   5   5  15         22.75         40.05        17.83 o
   6   5  15        265.28        240.95        31.38 o
   7   5  15        100.89        102.09        38.50 o
   8   5  15         54.21         73.24        37.73 o
   9   5  15          8.71         21.09        32.72 o
  -8   6  15         32.01          1.68        24.02 o
  -7   6  15         21.78         16.51        24.33 o
  -6   6  15         14.85         31.42        20.08 o
  -5   6  15        396.53        387.75        40.29 o
  -4   6  15         57.71         79.05        21.44 o
  -3   6  15        174.94        196.94        30.25 o
  -2   6  15          1.11          6.30        14.43 o
  -1   6  15          0.43          1.73        15.86 o
   0   6  15        898.69        802.28        57.39 o
   1   6  15         36.89         34.98        17.60 o
   2   6  15         10.03          3.34        13.12 o
   3   6  15         46.93         45.12        18.20 o
   4   6  15         34.27         48.42        17.81 o
   5   6  15         91.20        105.35        23.94 o
   6   6  15         95.17         68.76        18.49 o
   7   6  15        127.60        156.00        32.30 o
   8   6  15         13.09         27.97        35.24 o
  -7   7  15         17.89          6.52        18.90 o
  -6   7  15          3.44        -16.56        16.73 o
  -5   7  15          0.22         12.49        17.39 o
  -4   7  15          8.62          0.31        16.17 o
  -3   7  15         23.86         33.00        18.17 o
  -2   7  15          0.04          7.82        16.94 o
  -1   7  15          2.19          2.21        16.11 o
   0   7  15        154.39        123.15        25.27 o
   1   7  15         17.63         10.22        16.13 o
   2   7  15         69.42         49.31        19.04 o
   3   7  15         46.88         40.51        17.22 o
   4   7  15          5.02         30.38        19.11 o
   5   7  15         35.49         18.26        16.57 o
   6   7  15          4.40          2.06        16.97 o
   7   7  15         44.43         39.89        22.91 o
  -6   8  15          7.09         10.55        21.06 o
  -5   8  15          7.61         18.37        22.39 o
  -4   8  15         15.76         25.87        17.91 o
  -3   8  15          0.44         -2.36        15.76 o
  -2   8  15        115.53        127.31        26.55 o
  -1   8  15          0.14          1.30        16.17 o
   0   8  15         12.48         17.92        16.05 o
   1   8  15         90.80         80.91        22.95 o
   2   8  15         83.33         94.98        22.27 o
   3   8  15        195.31        215.01        31.87 o
   4   8  15          7.24         -2.74        16.31 o
   5   8  15          0.54          6.78        16.54 o
   6   8  15          1.52         17.23        20.82 o
  -4   9  15          2.22          4.54        19.96 o
  -3   9  15          0.46          5.13        19.33 o
  -2   9  15         23.11         12.91        20.65 o
  -1   9  15         29.20         64.90        22.94 o
   0   9  15         21.78         31.96        18.75 o
   1   9  15         46.79         23.88        23.34 o
   2   9  15         16.59         36.73        19.57 o
   3   9  15         13.79          8.51        17.93 o
   4   9  15          3.55          2.64        16.39 o
 -10   0  16         56.03         54.52        20.85 o
  -8   0  16         48.56         51.16        22.08 o
  -6   0  16        415.83        445.61        43.53 o
  -4   0  16        501.16        319.17       212.82 o
  -2   0  16        538.22        562.06        41.88 o
   0   0  16         42.46         44.16        13.13 o
   2   0  16        609.19        603.57        61.10 o
   4   0  16        144.99        173.77        33.12 o
   6   0  16        563.30        616.01        84.66 o
   8   0  16         50.44          9.19        27.20 o
  10   0  16          2.26          1.15        23.37 o
 -10   1  16          0.17         13.38        13.12 o
  -9   1  16         66.37         62.56        19.17 o
  -8   1  16         12.08         14.22        15.09 o
  -7   1  16         20.32         26.27        15.83 o
  -6   1  16        129.87        128.51        18.71 o
  -5   1  16         21.41         26.72        10.14 o
  -4   1  16         15.35         28.16        10.35 o
  -3   1  16        325.24        353.71        24.36 o
  -2   1  16         20.52         28.25        10.23 o
  -1   1  16        448.04        428.58        28.59 o
   0   1  16        420.15        386.64        26.65 o
   1   1  16         91.84         83.19        13.66 o
   2   1  16        422.30        421.87        29.20 o
   3   1  16        421.36        419.16        29.15 o
   4   1  16        359.92        320.72        27.42 o
   5   1  16         42.17         46.58        12.91 o
   6   1  16         51.72         42.10        14.07 o
   7   1  16        154.30        134.01        35.89 o
   8   1  16          1.10          6.33        16.38 o
   9   1  16         16.33         24.11        18.62 o
  10   1  16          5.33          6.56        16.75 o
 -10   2  16         61.90         63.32        21.02 o
  -9   2  16          3.19         -2.27        15.24 o
  -8   2  16        388.56        427.84        47.89 o
  -7   2  16         24.96         23.32        20.30 o
  -6   2  16         88.31         76.70        17.75 o
  -5   2  16        231.51        259.80        28.02 o
  -4   2  16        655.02        630.30        49.63 o
  -3   2  16         61.44         61.18        17.26 o
  -2   2  16         27.42         29.43        11.25 o
  -1   2  16        191.77        186.24        20.20 o
   0   2  16          0.19          1.37         9.08 o
   1   2  16        222.58        214.53        20.69 o
   2   2  16          5.46          5.83         8.88 o
   3   2  16        922.40        786.11       109.45 o
   4   2  16          0.79          0.83         9.30 o
   5   2  16         33.32         30.70        11.00 o
   6   2  16          7.18         10.90        10.87 o
   7   2  16         33.94         46.75        15.62 o
   8   2  16         22.25         15.43        15.51 o
   9   2  16         23.58          9.21        16.79 o
  -9   3  16         15.94         27.26        27.38 o
  -8   3  16         14.45         -5.05        17.69 o
  -7   3  16         45.08         24.12        21.81 o
  -6   3  16         25.98         13.07        17.73 o
  -5   3  16        116.94        123.54        21.19 o
  -4   3  16        131.83        102.13        20.82 o
  -3   3  16          5.32          6.86        11.37 o
  -2   3  16        142.43        139.24        22.85 o
  -1   3  16         59.82         66.25        17.44 o
   0   3  16         29.66         19.24        13.94 o
   1   3  16        225.22        211.33        29.25 o
   2   3  16         23.07         30.15        12.59 o
   3   3  16       2177.04       2146.75        84.98 o
   4   3  16         54.63         63.22        18.03 o
   5   3  16          0.86         12.66        12.82 o
   6   3  16        149.36        128.04        25.89 o
   7   3  16          1.41         29.41        17.65 o
   8   3  16        571.74        804.49       121.06 o
   9   3  16         72.62         63.68        30.35 o
  -9   4  16         19.90         36.69        26.55 o
  -8   4  16         32.64         27.05        24.04 o
  -7   4  16        111.73         84.97        30.74 o
  -6   4  16        173.19        176.67        33.61 o
  -5   4  16         89.20         88.40        21.15 o
  -4   4  16        466.59        437.91        40.75 o
  -3   4  16          3.38          1.77        12.69 o
  -2   4  16        924.17        927.06        57.75 o
  -1   4  16         53.28         51.94        16.88 o
   0   4  16         43.26         56.47        16.46 o
   1   4  16        718.67        715.42        49.97 o
   2   4  16        234.50        188.96        26.84 o
   3   4  16         25.27         24.70        13.67 o
   4   4  16        481.77        507.54        44.08 o
   5   4  16          0.24        -14.14        14.14 o
   6   4  16         24.82         28.00        15.34 o
   7   4  16         10.07         27.18        20.49 o
   8   4  16          7.97         17.61        31.41 o
   9   4  16         79.66        103.78        38.24 o
  -9   5  16          0.75         41.85        49.42 o
  -8   5  16         99.40        111.20        33.90 o
  -7   5  16        343.72        291.66        53.74 o
  -6   5  16         69.02         34.10        22.48 o
  -5   5  16         14.48         17.37        15.29 o
  -4   5  16          1.89         14.84        14.92 o
  -3   5  16        115.41         85.37        22.26 o
  -2   5  16         65.11         73.62        20.62 o
  -1   5  16         24.90         20.41        17.03 o
   0   5  16         73.15         74.01        19.74 o
   1   5  16        731.67        682.85        51.10 o
   2   5  16        347.77        292.11        33.68 o
   3   5  16         14.06         20.61        14.56 o
   4   5  16         29.17         30.44        16.57 o
   5   5  16         35.01         38.51        17.72 o
   6   5  16         19.81         30.73        16.26 o
   7   5  16         29.11         12.38        20.54 o
   8   5  16         51.79        103.52        38.55 o
  -8   6  16         29.45         63.98        46.35 o
  -7   6  16        186.03        158.79        42.73 o
  -6   6  16        119.94        120.23        28.47 o
  -5   6  16          2.24          0.98        17.89 o
  -4   6  16         28.35         24.74        16.83 o
  -3   6  16         19.99         15.19        15.08 o
  -2   6  16        125.95        122.53        24.97 o
  -1   6  16         15.99         13.36        15.30 o
   0   6  16          2.91          7.74        13.97 o
   1   6  16         36.75         46.88        17.67 o
   2   6  16         69.39         90.65        21.69 o
   3   6  16          1.49          9.64        14.98 o
   4   6  16        130.49        128.96        25.97 o
   5   6  16          8.42         10.83        14.35 o
   6   6  16         26.67         37.44        17.30 o
   7   6  16         21.33         13.18        19.21 o
  -7   7  16        329.30        254.82        55.02 o
  -6   7  16         13.46          8.44        17.07 o
  -5   7  16         31.39         40.68        20.73 o
  -4   7  16         25.92         12.15        17.63 o
  -3   7  16         79.67        104.64        25.37 o
  -2   7  16        145.01        189.70        31.37 o
  -1   7  16          0.74         22.97        17.16 o
   0   7  16        101.67         87.63        22.48 o
   1   7  16         66.62         73.54        20.64 o
   2   7  16          4.14         -3.28        15.22 o
   3   7  16          0.01          5.95        16.13 o
   4   7  16         58.68         55.17        18.58 o
   5   7  16         10.94         11.23        14.29 o
   6   7  16         20.45         -3.38        19.80 o
  -5   8  16         24.94         16.82        22.64 o
  -4   8  16         42.23         81.26        82.99 o
  -3   8  16          0.21          7.25        18.20 o
  -2   8  16        232.13        231.62        33.20 o
  -1   8  16         19.94         12.78        16.49 o
   0   8  16         32.31         24.61        15.70 o
   1   8  16          2.01         -7.60        15.11 o
   2   8  16         42.93         32.62        19.80 o
   3   8  16         23.88         14.58        15.86 o
   4   8  16         11.87         10.40        16.88 o
   5   8  16         69.56         92.88        23.75 o
  -3   9  16          0.11         17.22        20.10 o
  -2   9  16         19.94         13.15        19.23 o
  -1   9  16         14.61          1.25        17.70 o
   0   9  16         33.41         45.98        19.08 o
   1   9  16         44.88         23.74        18.69 o
   2   9  16         41.06         71.62        22.61 o
   3   9  16          0.64         38.02        24.23 o
  -9   0  17        190.62        174.41        68.96 o
  -7   0  17         22.14         50.99        38.88 o
  -5   0  17       2455.95       2504.32        99.98 o
  -3   0  17        237.86        275.18        32.25 o
  -1   0  17         76.67         89.54        18.99 o
   1   0  17          6.00         10.23        12.43 o
   3   0  17          8.60         27.82        18.81 o
   5   0  17         85.93        106.16        27.72 o
   7   0  17         40.02         47.21        20.44 o
   9   0  17          2.02         11.11        23.37 o
 -10   1  17         20.25         18.21        16.62 o
  -9   1  17          0.62         19.50        17.37 o
  -8   1  17         72.08         74.87        19.21 o
  -7   1  17         93.95         77.65        19.50 o
  -6   1  17        189.21        190.66        22.37 o
  -5   1  17        122.17        125.97        16.30 o
  -4   1  17        606.88        646.90        34.63 o
  -3   1  17         74.60         68.56        14.25 o
  -2   1  17        112.29        123.40        17.88 o
  -1   1  17        190.63        221.71        21.80 o
   0   1  17        273.72        276.32        23.76 o
   1   1  17        167.42        178.32        19.11 o
   2   1  17        333.81        350.16        27.35 o
   3   1  17          5.18          5.39        10.00 o
   4   1  17        295.83        333.28        31.52 o
   5   1  17        356.47        361.11        33.57 o
   6   1  17          1.90          3.04        11.92 o
   7   1  17        112.81        110.22        20.17 o
   8   1  17          7.96         11.71        17.20 o
   9   1  17          0.33          7.87        15.64 o
  -9   2  17         48.13         66.80        19.86 o
  -8   2  17         57.88         59.54        26.57 o
  -7   2  17        244.82        204.19        54.40 o
  -6   2  17        138.90        162.44        30.27 o
  -5   2  17         11.41          3.13        11.66 o
  -4   2  17        575.49        522.00        39.72 o
  -3   2  17        435.15        421.67        37.09 o
  -2   2  17        287.39        326.20        31.44 o
  -1   2  17         75.70         78.05        17.78 o
   0   2  17         15.18         11.70        12.03 o
   1   2  17        492.24        281.79       108.76 o
   2   2  17         29.78         26.44         9.71 o
   3   2  17        638.65        570.71        45.89 o
   4   2  17          0.02          6.04        10.38 o
   5   2  17        193.14        213.19        23.70 o
   6   2  17         29.93         36.70        13.51 o
   7   2  17         29.03         43.55        18.21 o
   8   2  17        146.71        131.77        34.00 o
   9   2  17         40.52         52.10        31.80 o
  -9   3  17        359.40        391.27        63.23 o
  -8   3  17         18.94         25.78        25.48 o
  -7   3  17        271.54        251.24        47.00 o
  -6   3  17        313.10        327.99        42.30 o
  -5   3  17        265.23        319.65        39.15 o
  -4   3  17        429.04        454.73        39.91 o
  -3   3  17        100.18        119.84        22.12 o
  -2   3  17        550.89        564.47        43.06 o
  -1   3  17          2.51         -0.69        11.73 o
   0   3  17        389.64        383.02        35.49 o
   1   3  17        107.36        102.08        20.76 o
   2   3  17         36.51         20.74        14.10 o
   3   3  17        120.05        135.63        23.57 o
   4   3  17        517.70        476.71        42.10 o
   5   3  17          7.18         13.67        13.11 o
   6   3  17         31.96         51.79        17.70 o
   7   3  17         14.28         28.05        19.29 o
   8   3  17          0.67         10.01        21.68 o
   9   3  17         33.10         25.87        27.61 o
  -9   4  17         19.24          4.47        24.38 o
  -8   4  17        100.11        132.89        39.11 o
  -7   4  17          8.40         -3.30        33.33 o
  -6   4  17         60.33         76.90        25.08 o
  -5   4  17         22.87         23.59        17.16 o
  -4   4  17        100.44         97.28        22.82 o
  -3   4  17        677.34        625.76        48.32 o
  -2   4  17        567.83        547.91        45.67 o
  -1   4  17        241.15        286.89        32.90 o
   0   4  17        198.74        175.98        25.70 o
   1   4  17        167.66        158.58        26.61 o
   2   4  17        158.78        154.88        25.51 o
   3   4  17        156.90        152.46        25.55 o
   4   4  17         99.58        105.85        28.35 o
   5   4  17        170.37        197.34        29.85 o
   6   4  17         21.30         30.38        17.02 o
   7   4  17         82.83         68.03        51.07 o
   8   4  17         47.26         65.60        36.37 o
  -8   5  17        110.73        139.45        47.50 o
  -7   5  17          4.23         -5.20        23.82 o
  -6   5  17        227.37        198.84        34.06 o
  -5   5  17        205.55        206.27        30.76 o
  -4   5  17        234.20        244.22        31.63 o
  -3   5  17          0.22          9.53        16.35 o
  -2   5  17          0.49          2.88        13.94 o
  -1   5  17          7.34          7.70        14.80 o
   0   5  17         65.90         70.23        20.06 o
   1   5  17         59.29         55.63        19.47 o
   2   5  17         26.64         18.06        15.31 o
   3   5  17         13.63         10.14        15.38 o
   4   5  17          7.81         19.03        15.92 o
   5   5  17          7.90         -1.02        14.64 o
   6   5  17          0.79         14.79        15.37 o
   7   5  17        106.01        122.35        30.16 o
   8   5  17         21.00         29.06        31.24 o
  -7   6  17         74.06         81.01        33.57 o
  -6   6  17          0.01          0.06        17.05 o
  -5   6  17          8.52         21.96        20.72 o
  -4   6  17        263.20        239.60        33.58 o
  -3   6  17         75.05         87.86        22.63 o
  -2   6  17          7.22         -4.10        15.15 o
  -1   6  17        337.70        327.79        38.30 o
   0   6  17         92.66         64.71        19.49 o
   1   6  17         16.37         40.59        18.30 o
   2   6  17          0.17        -10.88        12.31 o
   3   6  17         11.56         10.12        15.29 o
   4   6  17          1.13         10.48        15.87 o
   5   6  17          1.51          3.68        13.98 o
   6   6  17          0.83         15.77        14.84 o
   7   6  17          0.01         -9.16        17.28 o
  -6   7  17         34.93         26.85        20.01 o
  -5   7  17         46.67         35.34        23.87 o
  -4   7  17          2.40         12.13        17.11 o
  -3   7  17          8.17         -2.31        14.74 o
  -2   7  17         12.35          0.36        17.84 o
  -1   7  17        133.58        124.58        26.47 o
   0   7  17         65.64         98.10        25.02 o
   1   7  17        115.83        145.74        28.41 o
   2   7  17        171.29        173.63        29.59 o
   3   7  17          9.39          7.46        13.70 o
   4   7  17          3.12          3.21        14.35 o
   5   7  17         14.12         18.06        17.60 o
   6   7  17          1.52         26.28        22.18 o
  -5   8  17         79.45         71.80        30.48 o
  -4   8  17          3.26         16.49        18.55 o
  -3   8  17          2.19         -6.45        17.59 o
  -2   8  17          4.74          1.22        17.50 o
  -1   8  17         13.84         19.92        17.72 o
   0   8  17         66.58         52.08        20.37 o
   1   8  17          7.53          8.85        17.06 o
   2   8  17         80.42         85.08        25.54 o
   3   8  17         61.73         63.03        20.19 o
   4   8  17         80.63         83.60        24.14 o
  -2   9  17         32.41         63.10        24.42 o
  -1   9  17          3.37         24.04        20.39 o
   0   9  17         39.11         36.35        21.29 o
   1   9  17         41.38         58.58        23.44 o
   2   9  17         19.07         51.80        24.40 o
  -8   0  18          4.33         25.60        82.75 o
  -4   0  18         55.56         47.87        16.97 o
  -2   0  18        507.91        521.21        55.95 o
   0   0  18         28.35         25.78        17.87 o
   2   0  18        522.85        486.76        52.50 o
   4   0  18         83.62        101.32        26.69 o
   6   0  18        176.55        191.13        37.73 o
   8   0  18         92.94        129.49        45.59 o
  -9   1  18        147.26        160.78        30.69 o
  -8   1  18         23.93         40.84        17.48 o
  -7   1  18         22.36         27.63        17.99 o
  -6   1  18        141.93        118.21        30.91 o
  -5   1  18        215.54        189.29        22.88 o
  -4   1  18        322.14        381.31        30.68 o
  -3   1  18         21.27         19.30        10.99 o
  -2   1  18          0.71          3.55        10.96 o
  -1   1  18         36.66         48.26        13.04 o
   0   1  18         48.68         66.04        13.47 o
   1   1  18         97.79        115.50        16.50 o
   2   1  18        265.28        261.76        30.38 o
   3   1  18         11.85         14.03        11.61 o
   4   1  18        277.44        303.22        30.74 o
   5   1  18         20.67         27.28        13.19 o
   6   1  18          1.37          8.76        12.89 o
   7   1  18         53.96         92.10        18.53 o
   8   1  18          6.93          6.71        15.43 o
   9   1  18          0.03         -7.32        15.83 o
  -9   2  18        152.01        253.80        59.95 o
  -8   2  18        204.21        189.57        50.76 o
  -7   2  18        113.31        134.85        36.63 o
  -6   2  18         32.50         31.20        20.32 o
  -5   2  18         57.67         53.33        17.09 o
  -4   2  18        762.68        720.67        48.13 o
  -3   2  18       1763.50       1722.36        74.26 o
  -2   2  18        222.87        220.52        27.13 o
  -1   2  18          7.42         12.50        12.79 o
   0   2  18        228.33        134.04        37.94 o
   1   2  18          1.62         -8.40        10.68 o
   2   2  18       1139.51       1156.37        61.01 o
   3   2  18        129.45        124.52        21.91 o
   4   2  18         15.75         13.59        12.68 o
   5   2  18        201.39        160.04        24.77 o
   6   2  18         21.60         13.76        15.73 o
   7   2  18         68.69         48.71        17.81 o
   8   2  18          0.99         13.78        15.91 o
   9   2  18         15.87         16.09        19.54 o
  -9   3  18         10.95          6.97        21.64 o
  -8   3  18         42.57         35.47        34.29 o
  -7   3  18          2.86          3.70        19.34 o
  -6   3  18         15.24          8.09        17.57 o
  -5   3  18        163.04        162.32        26.37 o
  -4   3  18         65.52         63.89        19.78 o
  -3   3  18        345.56        335.45        35.33 o
  -2   3  18        527.59        573.77        44.18 o
  -1   3  18        169.79        183.45        26.64 o
   0   3  18        376.49        372.32        36.54 o
   1   3  18        293.94        303.40        32.62 o
   2   3  18          6.65         16.39        12.40 o
   3   3  18       1299.40       1385.51        71.03 o
   4   3  18         34.48         36.37        16.22 o
   5   3  18        103.05        100.95        21.97 o
   6   3  18         99.26        111.63        23.03 o
   7   3  18         14.21         18.20        19.83 o
   8   3  18         31.72         60.91        47.12 o
  -8   4  18         53.92         48.75        36.59 o
  -7   4  18         38.43         49.13        25.28 o
  -6   4  18        138.36        115.63        27.53 o
  -5   4  18         29.63         35.17        17.39 o
  -4   4  18        454.74        415.30        40.07 o
  -3   4  18         70.12         67.78        22.07 o
  -2   4  18        600.67        608.47        48.93 o
  -1   4  18        181.73        189.72        28.50 o
   0   4  18          0.23         12.45        14.63 o
   1   4  18          2.22          8.65        14.77 o
   2   4  18        121.74        115.07        22.58 o
   3   4  18        149.83        133.43        24.06 o
   4   4  18        390.92        309.44        36.39 o
   5   4  18         97.27        111.29        24.52 o
   6   4  18         34.68         48.97        16.10 o
   7   4  18         15.77         36.02        21.33 o
   8   4  18          0.28        -25.12        27.77 o
  -8   5  18        129.56        106.88        45.97 o
  -7   5  18         64.75         25.82        23.72 o
  -6   5  18         26.58         39.05        20.78 o
  -5   5  18        116.64         90.74        22.25 o
  -4   5  18          0.53          2.68        15.53 o
  -3   5  18          0.39         13.83        16.31 o
  -2   5  18         53.11         76.43        22.70 o
  -1   5  18          8.05         16.58        16.73 o
   0   5  18          0.11         -4.92        12.50 o
   1   5  18        544.49        479.22        44.67 o
   2   5  18        497.46        449.80        43.63 o
   3   5  18         15.49         41.37        19.19 o
   4   5  18          7.15         27.55        16.22 o
   5   5  18         58.66         40.45        20.12 o
   6   5  18          4.64         15.02        15.75 o
   7   5  18         26.54         19.34        24.12 o
  -7   6  18          5.97         19.69        25.23 o
  -6   6  18          0.03         24.29        29.04 o
  -5   6  18          8.56         20.77        21.11 o
  -4   6  18          4.10          2.75        15.41 o
  -3   6  18          3.82         -0.29        16.60 o
  -2   6  18          2.68         30.88        16.55 o
  -1   6  18        424.16        403.27        42.01 o
   0   6  18        138.38        132.34        26.13 o
   1   6  18          2.00         -0.85        14.21 o
   2   6  18        201.59        277.73        35.17 o
   3   6  18          0.01          0.55        13.31 o
   4   6  18        121.63        119.78        24.12 o
   5   6  18         24.72         44.05        24.16 o
   6   6  18         77.31         93.93        21.63 o
  -6   7  18         24.28          3.25        24.25 o
  -5   7  18         35.92         44.06        24.77 o
  -4   7  18          1.10        103.46       114.47 o
  -3   7  18        150.06        166.60        30.22 o
  -2   7  18         16.64         43.55        18.30 o
  -1   7  18          9.22         10.45        16.09 o
   0   7  18         43.78         46.87        16.53 o
   1   7  18          3.87          6.01        15.41 o
   2   7  18         33.76         39.77        15.36 o
   3   7  18         61.40         89.90        20.89 o
   4   7  18          9.36         26.28        17.40 o
   5   7  18         29.48         56.11        20.34 o
  -4   8  18          8.50         31.08        22.93 o
  -3   8  18          3.27          1.35        18.69 o
  -2   8  18          2.19          2.46        17.54 o
  -1   8  18         85.95         88.74        23.76 o
   0   8  18         14.99          8.96        18.80 o
   1   8  18         58.96         51.38        19.31 o
   2   8  18         47.54         38.98        19.85 o
   3   8  18          0.20         -2.47        16.48 o
   4   8  18         87.13        112.86        26.29 o
  -9   0  19        122.87        148.33        34.39 o
  -7   0  19         34.90         30.17        21.06 o
  -5   0  19         89.37         48.33        36.92 o
  -3   0  19         91.81        101.81        28.84 o
  -1   0  19        599.51        516.77        53.89 o
   1   0  19        516.32        496.13        53.16 o
   3   0  19         16.97         34.51        19.06 o
   5   0  19         27.64         23.64        20.59 o
   7   0  19          3.90         11.16        17.04 o
  -9   1  19         20.86         53.06        24.85 o
  -8   1  19         71.21        111.42        32.58 o
  -7   1  19          5.70         -9.52        24.71 o
  -6   1  19         60.25         57.35        20.78 o
  -5   1  19          9.33         17.21        15.14 o
  -4   1  19        137.47        156.25        24.94 o
  -3   1  19          1.44          2.60        12.58 o
  -2   1  19        224.10        232.51        24.78 o
  -1   1  19         86.82        100.61        18.67 o
   0   1  19         35.20         36.15        14.52 o
   1   1  19         22.43         15.15        10.60 o
   2   1  19          1.98          5.69        11.96 o
   3   1  19        752.99        712.27        46.80 o
   4   1  19        837.84        916.81        54.90 o
   5   1  19         46.20         39.57        15.71 o
   6   1  19          2.49          1.06        12.61 o
   7   1  19          3.42          1.65        12.47 o
   8   1  19         13.11          8.39        15.43 o
  -9   2  19        243.21        264.56        51.95 o
  -8   2  19        192.41        221.58        51.72 o
  -7   2  19        101.56        103.90        32.14 o
  -6   2  19        157.72        162.28        30.24 o
  -5   2  19         90.95         88.88        20.99 o
  -4   2  19          1.44          3.19        13.10 o
  -3   2  19        200.35        223.39        29.49 o
  -2   2  19        264.07        321.69        33.59 o
  -1   2  19        130.83         94.43        33.51 o
   0   2  19         43.10         50.70        15.70 o
   1   2  19        355.35        323.04        32.57 o
   2   2  19         35.16         33.92        14.69 o
   3   2  19        481.01        515.90        48.76 o
   4   2  19         55.48         54.08        18.45 o
   5   2  19          3.30          3.87        13.24 o
   6   2  19          9.90         27.34        18.57 o
   7   2  19         41.31         64.18        26.43 o
   8   2  19         10.95          6.51        32.95 o
  -8   3  19         82.50         86.89        32.12 o
  -7   3  19        140.66        147.92        39.17 o
  -6   3  19         50.80         23.55        17.86 o
  -5   3  19        148.54        173.56        28.04 o
  -4   3  19          0.50         -6.91        13.31 o
  -3   3  19         24.54         45.56        18.63 o
  -2   3  19         13.75         28.55        16.34 o
  -1   3  19          3.07         10.52        13.49 o
   0   3  19        224.15        257.20        31.27 o
   1   3  19         20.40         34.67        16.06 o
   2   3  19        342.41        330.16        35.49 o
   3   3  19       1648.93       1619.88        89.44 o
   4   3  19          3.19         23.26        15.14 o
   5   3  19         98.34        120.03        22.88 o
   6   3  19          6.11         29.73        16.03 o
   7   3  19          3.05         17.60        20.62 o
   8   3  19          3.75          3.06        27.97 o
  -8   4  19         33.22         55.38        27.96 o
  -7   4  19         52.91         34.40        21.67 o
  -6   4  19         39.43         92.48        67.13 o
  -5   4  19         11.77          2.18        15.52 o
  -4   4  19        352.14        373.15        39.21 o
  -3   4  19         66.06         77.14        23.13 o
  -2   4  19       1606.65       1576.85        89.57 o
  -1   4  19         99.28         87.16        25.37 o
   0   4  19          1.45         11.29        14.71 o
   1   4  19         10.84         -1.55        13.12 o
   2   4  19         22.19         18.78        13.49 o
   3   4  19         33.96         38.26        17.55 o
   4   4  19         79.94         82.94        21.17 o
   5   4  19        125.39        127.01        24.29 o
   6   4  19         59.09         56.00        18.98 o
   7   4  19         20.32          7.92        18.41 o
  -7   5  19          2.74         -3.30        22.33 o
  -6   5  19          3.34         13.16        18.86 o
  -5   5  19         34.33         26.82        19.24 o
  -4   5  19         25.77         21.64        17.19 o
  -3   5  19        105.31        101.06        24.79 o
  -2   5  19        197.81        216.24        31.28 o
  -1   5  19         55.06         61.01        19.22 o
   0   5  19         22.37         38.77        18.55 o
   1   5  19          5.80         10.77        15.97 o
   2   5  19        396.01        389.85        41.57 o
   3   5  19          0.78         -0.59        14.79 o
   4   5  19          9.75         16.75        14.76 o
   5   5  19        103.11        118.72        24.07 o
   6   5  19          3.06          9.63        14.54 o
   7   5  19          0.26         16.01        21.20 o
  -6   6  19          1.00         32.44        22.72 o
  -5   6  19         14.58         90.20        63.16 o
  -4   6  19          4.10         -1.89        14.54 o
  -3   6  19          0.01          9.36        16.02 o
  -2   6  19          0.30         -3.38        15.62 o
  -1   6  19        104.80        109.89        24.22 o
   0   6  19          0.70          0.20        15.29 o
   1   6  19         33.75         18.17        16.15 o
   2   6  19         21.97         24.89        15.67 o
   3   6  19         69.48         53.26        18.99 o
   4   6  19          8.86         11.16        15.16 o
   5   6  19         39.33         43.32        17.47 o
   6   6  19          5.08         23.65        18.66 o
  -5   7  19         20.81         11.48        21.43 o
  -4   7  19         57.94         59.64        22.23 o
  -3   7  19         13.59          8.21        17.10 o
  -2   7  19         55.64         70.24        21.89 o
  -1   7  19         46.66         24.11        18.27 o
   0   7  19         19.42         20.36        15.14 o
   1   7  19         11.28         11.27        15.63 o
   2   7  19         21.25          8.46        16.53 o
   3   7  19          3.40         -5.86        14.39 o
   4   7  19        115.05        129.21        27.29 o
  -3   8  19         47.90         61.24        25.25 o
  -2   8  19         13.13         33.37        20.02 o
  -1   8  19          4.12          4.99        18.45 o
   0   8  19          1.32          8.44        17.86 o
   1   8  19         27.89         30.27        17.62 o
   2   8  19         43.35         27.32        20.39 o
  -6   0  20        603.04        887.24       130.63 o
  -4   0  20        199.55        179.06        35.28 o
  -2   0  20         47.31         32.94        22.63 o
   0   0  20         85.14         92.82        26.60 o
   2   0  20        158.52        175.70        34.81 o
   4   0  20         27.54         47.87        21.38 o
   6   0  20        145.70        146.14        35.67 o
   8   0  20          0.12         -6.90        20.30 o
  -8   1  20         79.49        104.96        47.70 o
  -7   1  20         23.04         28.25        25.09 o
  -6   1  20         36.33         26.50        17.26 o
  -5   1  20        187.94        252.73        30.42 o
  -4   1  20        156.63        104.11        47.97 o
  -3   1  20         29.09         41.56        19.23 o
  -2   1  20         10.70         19.34        17.76 o
  -1   1  20         17.83         18.53        15.05 o
   0   1  20          7.31         -1.71        14.25 o
   1   1  20          9.76          6.49        13.78 o
   2   1  20          1.22         13.50        12.68 o
   3   1  20          6.03          4.42        12.05 o
   4   1  20         47.11         51.74        16.65 o
   5   1  20        394.12        453.20        39.96 o
   6   1  20         25.90         23.68        14.16 o
   7   1  20          0.75         23.10        14.01 o
   8   1  20         12.30         14.70        25.48 o
  -8   2  20         58.33         44.45        31.80 o
  -7   2  20         75.66         62.47        27.25 o
  -6   2  20         74.72         84.16        24.09 o
  -5   2  20         75.40         66.23        20.95 o
  -4   2  20        205.63        198.48        28.31 o
  -3   2  20        509.16        480.05        42.33 o
  -2   2  20        546.71        487.18        47.56 o
  -1   2  20        238.75        217.10        27.76 o
   0   2  20        618.72        635.27        47.29 o
   1   2  20        197.52        200.17        31.89 o
   2   2  20          1.06         -8.43        12.14 o
   3   2  20          3.70         27.23        21.14 o
   4   2  20        252.32        287.93        38.83 o
   5   2  20         59.73         67.82        21.90 o
   6   2  20         67.74        111.84        25.10 o
   7   2  20          9.90         10.01        21.32 o
   8   2  20         18.17         20.30        31.41 o
  -8   3  20          9.95         11.70        26.43 o
  -7   3  20          4.49          4.33        22.47 o
  -6   3  20          0.00         -5.07        15.17 o
  -5   3  20          6.95          2.86        14.96 o
  -4   3  20        123.75        115.65        25.22 o
  -3   3  20        113.27        147.75        25.42 o
  -2   3  20          0.88         11.01        14.60 o
  -1   3  20         67.36         60.88        19.43 o
   0   3  20          1.05          1.11        14.49 o
   1   3  20         61.76         48.29        16.90 o
   2   3  20          1.19          5.86        12.75 o
   3   3  20         26.52         23.91        16.01 o
   4   3  20         64.37         39.79        17.55 o
   5   3  20         26.12         34.68        19.71 o
   6   3  20         33.81         34.36        17.29 o
   7   3  20          7.60         15.22        20.66 o
  -7   4  20         16.40         -1.66        20.60 o
  -6   4  20          0.42         16.42        18.11 o
  -5   4  20         54.35         69.00        18.14 o
  -4   4  20        442.86        478.48        44.87 o
  -3   4  20        105.03        106.68        27.40 o
  -2   4  20         36.07         41.91        20.28 o
  -1   4  20         40.48         32.59        17.51 o
   0   4  20        235.67        270.14        34.49 o
   1   4  20        350.58        386.49        40.43 o
   2   4  20        272.55        285.84        35.91 o
   3   4  20         21.02         29.48        16.74 o
   4   4  20          9.67         11.95        14.21 o
   5   4  20         36.76         64.32        20.24 o
   6   4  20          0.09         11.19        14.36 o
   7   4  20         18.69         20.04        20.84 o
  -6   5  20          0.97         -1.64        17.77 o
  -5   5  20         72.13         69.32        20.50 o
  -4   5  20          6.97         20.86        18.43 o
  -3   5  20        125.58        125.16        25.55 o
  -2   5  20          7.00          0.48        15.26 o
  -1   5  20         81.11         80.13        21.84 o
   0   5  20         39.27         22.18        17.13 o
   1   5  20          3.61         14.90        17.75 o
   2   5  20         57.59         60.69        20.41 o
   3   5  20         34.13         33.18        17.16 o
   4   5  20        121.56        125.21        24.40 o
   5   5  20         24.50         11.30        17.84 o
   6   5  20          7.26          5.42        15.27 o
  -5   6  20          4.90         10.44        20.41 o
  -4   6  20         16.36         20.37        17.11 o
  -3   6  20          6.42         -0.94        16.69 o
  -2   6  20         35.07         54.86        19.90 o
  -1   6  20         22.91         28.14        17.53 o
   0   6  20         88.26         76.58        21.70 o
   1   6  20          0.20         -0.86        15.22 o
   2   6  20         15.38         14.25        15.80 o
   3   6  20          6.35          8.74        14.45 o
   4   6  20         12.93         16.12        15.68 o
   5   6  20          5.26         19.43        17.46 o
  -4   7  20          0.57         -0.54        17.23 o
  -3   7  20         23.72         27.03        19.62 o
  -2   7  20          1.92          5.85        16.49 o
  -1   7  20         38.58         42.77        19.32 o
   0   7  20         49.64         33.20        18.20 o
   1   7  20         59.68         76.26        23.28 o
   2   7  20         29.76         16.84        18.47 o
   3   7  20         41.35         53.97        18.69 o
   0   8  20         12.01         30.79        21.96 o
  -5   0  21          6.26         13.48        21.68 o
  -3   0  21         60.55         89.83        29.74 o
  -1   0  21       1154.01       1268.32        94.63 o
   1   0  21        762.92        708.32        67.27 o
   3   0  21        569.59        720.08        70.62 o
   5   0  21        234.82        270.82        45.43 o
   7   0  21         59.51         99.24        28.95 o
  -8   1  21          2.42         14.94        23.45 o
  -7   1  21        138.34        177.69        38.75 o
  -6   1  21         52.04         10.73        39.46 o
  -5   1  21          9.98         21.81        17.12 o
  -4   1  21        128.00        213.10        33.97 o
  -3   1  21         55.13         50.33        20.11 o
  -2   1  21        349.51        374.36        42.81 o
  -1   1  21          0.18        -10.54        13.24 o
   0   1  21        220.88        194.17        31.04 o
   1   1  21         16.58         10.01        14.01 o
   2   1  21         53.50         42.80        18.63 o
   3   1  21         17.35         10.03        15.94 o
   4   1  21         47.08         66.40        22.03 o
   5   1  21         12.57         25.06        14.11 o
   6   1  21          2.83         15.53        16.39 o
   7   1  21          1.62          2.15        17.01 o
  -7   2  21        156.01        163.96        47.70 o
  -6   2  21         15.34          1.15        18.52 o
  -5   2  21          3.12          1.64        12.52 o
  -4   2  21        147.04        155.28        24.63 o
  -3   2  21          3.48        -10.41        13.13 o
  -2   2  21        161.35        177.23        34.08 o
  -1   2  21         44.25         46.25        18.12 o
   0   2  21          0.49          6.38        15.97 o
   1   2  21          6.93         11.98        15.97 o
   2   2  21         93.40         73.13        23.44 o
   3   2  21         18.60         34.85        17.21 o
   4   2  21          0.66         -3.84        13.53 o
   5   2  21          0.36          3.35        15.91 o
   6   2  21         46.31         41.46        18.33 o
   7   2  21         12.64         10.72        17.98 o
  -7   3  21        105.55        112.16        58.04 o
  -6   3  21         17.66          0.94        15.62 o
  -5   3  21          3.29          9.58        15.34 o
  -4   3  21         30.31         15.57        17.68 o
  -3   3  21        134.99        121.70        26.02 o
  -2   3  21        382.90        375.97        38.70 o
  -1   3  21         19.75         15.66        18.84 o
   0   3  21         25.33         20.08        15.43 o
   1   3  21         30.87         19.82        14.62 o
   2   3  21         31.37         19.70        15.66 o
   3   3  21         55.24         85.76        22.87 o
   4   3  21         57.85         50.27        18.66 o
   5   3  21          3.95        -12.04        14.37 o
   6   3  21         12.21         39.66        19.56 o
   7   3  21         24.23         51.92        25.02 o
  -6   4  21         19.41         25.32        20.03 o
  -5   4  21         14.84         12.33        14.26 o
  -4   4  21         69.15         65.69        19.24 o
  -3   4  21          6.34         15.58        18.31 o
  -2   4  21        193.92        187.45        29.38 o
  -1   4  21        137.67        125.81        24.62 o
   0   4  21         21.44         15.55        15.93 o
   1   4  21         24.78         36.92        16.74 o
   2   4  21          4.29          8.51        13.85 o
   3   4  21         73.21         65.55        19.28 o
   4   4  21          1.19          8.63        13.09 o
   5   4  21          0.53         -5.51        15.53 o
   6   4  21          0.08         18.68        18.04 o
  -6   5  21         31.09         35.53        21.62 o
  -5   5  21          0.25          3.50        19.51 o
  -4   5  21        110.94        146.14        27.27 o
  -3   5  21         19.86         22.22        18.02 o
  -2   5  21        126.53        123.49        24.74 o
  -1   5  21         52.80         49.60        19.40 o
   0   5  21         29.21         31.26        16.35 o
   1   5  21         43.93         40.45        17.28 o
   2   5  21         26.60         18.42        15.87 o
   3   5  21          2.35         -2.45        12.76 o
   4   5  21          0.60          1.42        15.29 o
   5   5  21          0.23         11.78        16.46 o
  -4   6  21         83.54         65.66        21.61 o
  -3   6  21         80.07         56.64        21.06 o
  -2   6  21         17.74          5.29        18.36 o
  -1   6  21          1.62         15.45        17.19 o
   0   6  21          0.41         -8.47        14.88 o
   1   6  21        225.47        265.55        35.76 o
   2   6  21          5.09         17.77        17.63 o
   3   6  21         36.42         48.31        18.80 o
   4   6  21          0.74         23.56        29.97 o
  -2   7  21         30.01         52.42        22.61 o
  -1   7  21        113.35        112.05        27.19 o
   0   7  21          0.02         -2.03        16.60 o
   1   7  21          3.07         54.67        23.67 o
   2   7  21          0.79         -3.83        15.25 o
  -4   0  22         42.61         88.49        47.12 o
  -2   0  22        116.30        116.84        48.65 o
   0   0  22        361.47        332.97        49.05 o
   2   0  22          3.40         17.80        18.40 o
   4   0  22        298.57        349.16        50.89 o
   6   0  22         34.14         49.52        29.31 o
  -7   1  22          3.46         44.06        45.20 o
  -6   1  22         14.44        529.05       104.58 o
  -5   1  22          0.01         -1.07        18.19 o
  -4   1  22          7.85          0.78        16.75 o
  -3   1  22         51.29         31.92        20.59 o
  -2   1  22        173.10        153.00        29.97 o
  -1   1  22        196.27        227.35        36.82 o
   0   1  22         43.57         38.69        16.60 o
   1   1  22         26.71         21.58        14.91 o
   2   1  22         10.05          6.54        14.57 o
   3   1  22         50.89         54.58        19.46 o
   4   1  22         21.21         35.54        19.36 o
   5   1  22        164.40        193.64        32.63 o
   6   1  22         17.49         29.49        18.32 o
   7   1  22          2.63         26.75        23.13 o
  -7   2  22         70.65         80.32        36.39 o
  -6   2  22          2.07          1.05        21.52 o
  -5   2  22         17.90         22.77        17.86 o
  -4   2  22         56.09         59.37        21.60 o
  -3   2  22          5.21         -7.07        15.64 o
  -2   2  22        283.77        331.77        44.40 o
  -1   2  22          3.44         17.34        15.75 o
   0   2  22         32.97         30.47        16.88 o
   1   2  22        141.84        139.44        34.76 o
   2   2  22          0.01          7.29        13.80 o
   3   2  22        113.85         98.69        23.56 o
   4   2  22         78.74         98.90        26.89 o
   5   2  22        198.48        218.65        33.84 o
   6   2  22         11.32         34.92        18.45 o
  -6   3  22        141.23        128.56        28.27 o
  -5   3  22         69.59         67.29        18.56 o
  -4   3  22          0.96         21.29        16.90 o
  -3   3  22        315.33        280.94        34.31 o
  -2   3  22        172.58        199.93        29.28 o
  -1   3  22         23.25         15.71        14.18 o
   0   3  22         12.28         18.90        18.41 o
   1   3  22         99.84        101.51        24.56 o
   2   3  22         20.87         11.44        16.47 o
   3   3  22        117.10         73.41        21.31 o
   4   3  22          9.37         17.10        15.41 o
   5   3  22          7.20         -0.27        13.77 o
   6   3  22          0.03          8.60        15.59 o
  -6   4  22         36.90         48.86        22.82 o
  -5   4  22        102.34        134.20        31.14 o
  -4   4  22          3.21         -1.69        16.09 o
  -3   4  22         75.28         70.61        21.84 o
  -2   4  22         43.50         42.25        19.24 o
  -1   4  22        104.45        138.25        25.72 o
   0   4  22        369.02        403.31        45.23 o
   1   4  22         32.28         18.89        14.85 o
   2   4  22        155.02        156.22        25.47 o
   3   4  22        113.84        137.29        28.20 o
   4   4  22         44.98         42.35        18.40 o
   5   4  22          0.68         -1.24        17.00 o
  -5   5  22         30.50         30.41        25.03 o
  -4   5  22         39.34         33.81        19.74 o
  -3   5  22        100.61        111.94        25.78 o
  -2   5  22         31.46         51.04        19.83 o
  -1   5  22        340.25        395.01        43.14 o
   0   5  22        285.60        276.96        35.23 o
   1   5  22          1.20         -3.25        14.78 o
   2   5  22         10.75         22.55        17.43 o
   3   5  22        202.27        270.48        36.23 o
   4   5  22         28.37         31.72        16.37 o
  -3   6  22         67.27         53.06        21.60 o
  -2   6  22         86.33         90.36        24.08 o
  -1   6  22         29.51         34.16        19.70 o
   0   6  22        172.58        181.77        30.63 o
   1   6  22         53.26         35.08        18.41 o
   2   6  22         51.96         49.66        19.95 o
   3   6  22          0.17          9.81        17.82 o
  -5   0  23         38.10         16.09        33.33 o
  -3   0  23         26.12         43.67        31.41 o
  -1   0  23         49.20         25.28        30.26 o
   1   0  23         70.64         85.43        39.84 o
   3   0  23         19.05          2.30        22.99 o
   5   0  23        769.99        838.38        84.65 o
  -6   1  23         30.59         69.72        46.74 o
  -5   1  23         10.25         35.18        26.79 o
  -4   1  23         21.98         35.21        20.04 o
  -3   1  23          3.66         21.28        19.09 o
  -2   1  23         28.95         18.72        18.35 o
  -1   1  23         99.76        127.00        28.85 o
   0   1  23         55.73         76.30        24.91 o
   1   1  23         14.22         19.85        15.71 o
   2   1  23         31.86         26.83        16.04 o
   3   1  23          2.29          7.52        12.81 o
   4   1  23        143.40        148.49        28.76 o
   5   1  23         12.99         25.14        17.18 o
   6   1  23        126.29        166.02        30.58 o
  -6   2  23         35.08         40.61        47.12 o
  -5   2  23         22.10         44.94        21.10 o
  -4   2  23        353.41        446.58        49.08 o
  -3   2  23         74.43         67.19        24.25 o
  -2   2  23         26.33         28.77        20.44 o
  -1   2  23         82.78         73.23        22.95 o
   0   2  23         35.78         60.38        21.69 o
   1   2  23         96.41         91.54        22.47 o
   2   2  23          2.71          7.59        13.48 o
   3   2  23          4.71         12.30        13.78 o
   4   2  23        253.45        271.37        38.04 o
   5   2  23         21.20         39.97        17.23 o
   6   2  23         73.70         97.63        26.92 o
  -5   3  23         38.64         50.33        19.22 o
  -4   3  23          0.32         18.46        15.25 o
  -3   3  23          2.29         -8.48        15.13 o
  -2   3  23         71.66        109.80        27.28 o
  -1   3  23        104.62        115.96        27.29 o
   0   3  23         24.44         20.33        17.51 o
   1   3  23        187.82        233.16        36.31 o
   2   3  23          0.01          1.98        13.06 o
   3   3  23        118.69        118.42        26.24 o
   4   3  23         35.42         30.28        17.20 o
   5   3  23         21.40         33.26        19.22 o
  -5   4  23         70.30         48.08        24.32 o
  -4   4  23         20.24         19.06        16.23 o
  -3   4  23         16.63         15.43        16.60 o
  -2   4  23         37.80         50.79        20.74 o
  -1   4  23          0.14         -3.32        16.97 o
   0   4  23         97.43        134.26        27.71 o
   1   4  23         27.20         22.75        17.86 o
   2   4  23         32.54          7.76        15.83 o
   3   4  23          7.47        -13.99        13.99 o
   4   4  23          1.21         -0.81        16.09 o
  -4   5  23          3.93          5.53        17.23 o
  -3   5  23          0.02          8.87        16.99 o
  -2   5  23          0.71         -9.02        19.76 o
  -1   5  23         33.12         57.86        22.59 o
   0   5  23          9.22         28.06        19.11 o
   1   5  23        143.50        156.79        28.78 o
   2   5  23         26.75         62.54        20.18 o
   3   5  23          3.21         11.26        16.89 o
  -1   6  23         32.04         53.03        22.94 o
   0   6  23        144.32        155.86        29.65 o
   1   6  23        135.84        143.57        27.79 o
  -4   0  24        773.34        849.70       115.69 o
  -2   0  24        137.93        145.96        53.25 o
   0   0  24        192.63        141.74        54.40 o
   2   0  24         74.81         44.82        32.18 o
   4   0  24         28.83         66.66        36.01 o
  -5   1  24         94.17        118.73        34.90 o
  -4   1  24         12.75         21.45        27.52 o
  -3   1  24          0.29         20.14        17.30 o
  -2   1  24          0.20          7.73        18.55 o
  -1   1  24         19.73         14.34        17.72 o
   0   1  24          3.71         13.82        18.89 o
   1   1  24         53.75         64.11        23.56 o
   2   1  24         49.65         41.89        18.18 o
   3   1  24          1.57          1.70        19.03 o
   4   1  24          9.33         10.06        14.26 o
   5   1  24         43.65         49.69        29.95 o
  -5   2  24         32.66         37.03        23.77 o
  -4   2  24         33.35         17.01        19.57 o
  -3   2  24        184.39        192.03        33.62 o
  -2   2  24          1.88         12.51        17.05 o
  -1   2  24         11.29         34.04        20.44 o
   0   2  24          0.00          2.34        16.89 o
   1   2  24         22.18         16.60        17.67 o
   2   2  24          7.41          5.99        15.53 o
   3   2  24          4.62         12.16        14.74 o
   4   2  24         86.72         97.53        27.05 o
   5   2  24          8.21          8.11        18.75 o
  -4   3  24          0.94         21.86        19.39 o
  -3   3  24         38.17         25.46        20.23 o
  -2   3  24         59.78         93.29        36.07 o
  -1   3  24         14.66         43.25        19.65 o
   0   3  24          8.32         19.22        23.67 o
   1   3  24          6.16          3.39        16.14 o
   2   3  24         30.64         36.16        18.23 o
   3   3  24          0.58         14.94        16.80 o
   4   3  24          2.96         12.89        17.22 o
  -3   4  24          5.70         11.75        17.30 o
  -2   4  24          1.18          4.33        20.07 o
  -1   4  24        128.10        167.84        44.34 o
   0   4  24          0.14         -1.56        17.21 o
   1   4  24         18.18         43.23        22.96 o
   2   4  24         32.97         30.32        20.19 o
   3   4  24         25.44         68.29        21.65 o
  -2   5  24          3.44         23.22        18.11 o
  -1   5  24        143.88        106.29        26.13 o
   0   5  24          5.31          5.16        16.40 o
   1   5  24         35.12         57.34        26.52 o
  -3   0  25         76.98        107.65        48.65 o
  -1   0  25        153.39        137.15        56.31 o
   1   0  25        318.13        342.10        77.00 o
   3   0  25         18.36         42.91        31.03 o
  -4   1  25        140.50        189.67        44.52 o
  -3   1  25         11.72         20.20        22.02 o
  -2   1  25          2.55          2.41        19.80 o
  -1   1  25         29.06         24.04        24.10 o
   0   1  25         15.20          8.81        34.48 o
   1   1  25          2.34         12.25        18.72 o
   2   1  25         23.65         26.54        20.49 o
   3   1  25          0.20          2.36        16.98 o
   4   1  25         44.17         76.64        23.10 o
  -4   2  25          4.44         15.79        18.95 o
  -3   2  25         23.80         38.33        21.47 o
  -2   2  25          1.19         15.03        23.53 o
  -1   2  25         70.44         51.45        22.70 o
   0   2  25          3.27          1.27        16.75 o
   1   2  25         86.67         94.51        26.68 o
   2   2  25          6.51         16.10        16.41 o
   3   2  25          5.30          9.01        16.82 o
  -3   3  25         23.17         48.96        23.79 o
  -2   3  25          6.12         12.43        19.04 o
  -1   3  25          4.58        -14.86        15.90 o
   0   3  25         13.24         13.61        18.06 o
   1   3  25         36.03         62.31        22.53 o
   2   3  25          5.51         14.79        16.87 o
   3   3  25         10.12         14.96        19.88 o
  -1   4  25         12.48         21.45        22.46 o
   0   4  25          1.68          9.99        19.82 o
   1   4  25         13.09         16.87        20.09 o
  -2   0  26         20.89         77.38        44.06 o
   0   0  26         91.75        165.88        63.59 o
   2   0  26          0.20         24.52        33.33 o
  -3   1  26          1.50         -8.07        22.88 o
  -2   1  26         16.20         39.59        26.66 o
  -1   1  26        358.27        343.74        58.66 o
   0   1  26         51.58         64.27        30.82 o
   1   1  26          5.43          6.63        18.47 o
   2   1  26          0.00         -5.44        20.56 o
  -2   2  26          3.83         43.45        24.51 o
  -1   2  26         24.14         27.14        21.20 o
   0   2  26         87.91        123.64        31.67 o
   1   2  26         22.36          3.92        19.35 o
                                                
